# Supplementary material for: Discovery and Biosynthesis of the Antibiotic Bicyclomycin in Distantly Related Bacterial Classes
Source: Appl Environ Microbiol. 2018 Apr 16;84(9):e02828-17. doi: 10.1128/AEM.02828-17 (PMC5930311; doi:10.1128/AEM.02828-17)
Supplement: Supplemental material [file AEM.02828-17_zam009188489sd2.xlsx]

## Sheet: Curated data set
Data set S1. Curated collection of sequenced strains encoding bcm-like gene clusters. Accession codes and associated information are shown.
Note: S. cinnamoneus and P. aeruginosa SCV20265 are not included in this dataset
"Kos 2015 subset" sheet contains information for strains reported in: Kos VN, et al. 2015. The resistome of Pseudomonas aeruginosa in relationship to phenotypic susceptibility. Antimicrob. Agents Chemother. 59:427–436.
"Eliminated CF67 2015 subset" sheet contains P. aeruginosa isolates eliminated from phylogenetic analysis as they were all isolated from a single patient (Diaz Caballero J, et al. 2015. Selective Sweeps and Parallel Pathoadaptation Drive Pseudomonas aeruginosa Evolution in the Cystic Fibrosis Lung. MBio 6:e00981–15)
"Eliminated Denmark subset" sheet contains P. aeruginosa isolates eliminated from phylogenetic analysis as there is a lack metadata associated with these sequences.
Color-coding
	Streptomyces species
	Mycobacterium strains
	Pseudomonas aeruginosa strains
	Pseudomonas strains not defined as P. aeruginosa
	All other bacteria
	Strain with truncated bcm gene cluster sequence that was removed from the phylogenetic tree
Accession	Seqlen	Organism	Definition	Reference	SourceTags	SourceTags	SourceTags	SourceTags	SourceTags	SourceTags	SourceTags	SourceTags	SourceTags	SourceTags	SourceTags	SourceTags
NZ_CP018627	12012215	Streptomyces hygroscopicus	Streptomyces hygroscopicus strain XM201, complete genome.	PKS gene overexpression with strong endogenous promoters resulted in improved geldanamycin production	mol_type: genomic DNA	country: China:Fujian	isolation_source: Soil	collection_date: 2012	db_xref: taxon:1912	strain: XM201	organism: Streptomyces hygroscopicus
NZ_CP022685	9611874	Streptomyces formicae	Streptomyces formicae strain KY5, complete genome.	Complete Genome Sequence of Streptomyces formicae KY5, the formicamycin producer	mol_type: genomic DNA	country: Kenya	isolation_source: Kenya	collection_date: 2013	host: Tetraponera penzigi	db_xref: taxon:1616117	strain: KY5	organism: Streptomyces formicae
NZ_LIQU01000090	63619	Streptomyces kanamyceticus	Streptomyces kanamyceticus strain NRRL B-2535 B-2535_contig_90, whole genome shotgun sequence.	Phylogenetic evaluation of the family Streptomycetaceae using multi-locus sequence analysis	mol_type: genomic DNA	country: Japan: Nagano	collection_date: 01-Jun-1960	db_xref: taxon:1967	strain: NRRL B-2535	culture_collection: NRRL:B-2535	organism: Streptomyces kanamyceticus
NZ_LIQX01000253	24824	Streptomyces ossamyceticus	Streptomyces ossamyceticus strain NRRL B-3822 B-3822_contig_253, whole genome shotgun sequence.	Phylogenetic evaluation of the family Streptomycetaceae using multi-locus sequence analysis	mol_type: genomic DNA	country: USA: Bristol Laboratories	collection_date: 24-Feb-1970	db_xref: taxon:249581	strain: NRRL B-3822	culture_collection: NRRL:B-3822	organism: Streptomyces ossamyceticus
NZ_LLZJ01000177	130915	Streptomyces violaceusniger	Streptomyces violaceusniger strain NRRL F-8817 P361contig25.1, whole genome shotgun sequence.	-	mol_type: genomic DNA	db_xref: taxon:68280	strain: NRRL F-8817	culture_collection: NRRL:F-8817	organism: Streptomyces violaceusniger
NZ_MIGA01000004	256556	Streptomyces platensis	Streptomyces platensis strain DSM 40041 contig00004, whole genome shotgun sequence.	Streptomyces platensis DSM40041, a candidate organism with high potential of specific P450 cytochromes	mol_type: genomic DNA	isolation_source: soil	collection_date: 1956	db_xref: taxon:58346	strain: DSM 40041	culture_collection: DSM:40041	organism: Streptomyces platensis
NZ_MUBN01000141	39575	Streptomyces castelarensis	Streptomyces castelarensis strain NRRL B-24289 NRRL_B_24289_contig_141, whole genome shotgun sequence.	Phylogenetic evaluation of the family Streptomycetaceae using muliti-locus sequence data	mol_type: genomic DNA	country: Argentina: Castelar	isolation_source: dust	collection_date: 1954	db_xref: taxon:260811	strain: NRRL B-24289	culture_collection: NRRL:B-24289	organism: Streptomyces castelarensis
NZ_CP007220	5029817	Mycobacterium chelonae CCUG 47445	Mycobacterium chelonae CCUG 47445, complete genome.	Complete Genome Sequence of Mycobacterium chelonae Type Strain CCUG 47445, a Rapidly Growing Species of Nontuberculous Mycobacteria	mol_type: genomic DNA	db_xref: taxon:1460372	strain: CCUG 47445	organism: Mycobacterium chelonae CCUG 47445
NZ_CP010946	4898027	Mycobacterium chelonae	Mycobacterium chelonae genome.	Draft Genome Sequence of Mycobacterium chelonae Type Strain ATCC 35752	mol_type: genomic DNA	country: France	isolation_source: tubercle	collected_by: F.M. Perry	collection_date: 1921	host: tortoise	db_xref: taxon:1774	strain: ATCC 35752	culture_collection: ATCC:35752	organism: Mycobacterium chelonae
NZ_LQON01000001	1210145	Mycobacterium chelonae	Mycobacterium chelonae strain ATCC 35752 contig_1, whole genome shotgun sequence.	The new phylogeny of the genus Mycobacterium	mol_type: genomic DNA	isolation_source: tortoise tubercle	collected_by: F. M. Perry	host: tortoise	db_xref: taxon:1774	strain: ATCC 35752	culture_collection: ATCC:35752	organism: Mycobacterium chelonae
NZ_MAFA01000033	151668	Mycobacterium chelonae	Mycobacterium chelonae strain D16Q24 sctg_0007_0001, whole genome shotgun sequence.	Genomic variability of Mycobacterium chelonae	mol_type: genomic DNA	country: Germany: Dusseldorf	isolation_source: Tap water	collected_by: University of Dusseldorf	db_xref: taxon:1774	strain: D16Q24	organism: Mycobacterium chelonae
NZ_MAFF01000017	302451	Mycobacterium chelonae	Mycobacterium chelonae strain D16R2 sctg_0009_0001, whole genome shotgun sequence.	Genomic variability of Mycobacterium chelonae	mol_type: genomic DNA	country: Germany: Dusseldorf	isolation_source: Tap water	collected_by: University of Dusseldorf	db_xref: taxon:1774	strain: D16R2	organism: Mycobacterium chelonae
NZ_MAFH01000017	182339	Mycobacterium chelonae	Mycobacterium chelonae strain D16R7 sctg_0005_0003, whole genome shotgun sequence.	Genomic variability of Mycobacterium chelonae	mol_type: genomic DNA	country: Germany: Dusseldorf	isolation_source: Tap water	collected_by: University of Dusseldorf	db_xref: taxon:1774	strain: D16R7	organism: Mycobacterium chelonae
NZ_MAFK01000019	305758	Mycobacterium chelonae	Mycobacterium chelonae strain D16R14 sctg_0006_0001, whole genome shotgun sequence.	Genomic variability of Mycobacterium chelonae	mol_type: genomic DNA	country: Germany: Dusseldorf	isolation_source: Tap water	collected_by: University of Dusseldorf	db_xref: taxon:1774	strain: D16R14	organism: Mycobacterium chelonae
NZ_MAFL01000009	306045	Mycobacterium chelonae	Mycobacterium chelonae strain D16R19 sctg_0006_0001, whole genome shotgun sequence.	Genomic variability of Mycobacterium chelonae	mol_type: genomic DNA	country: Germany: Dusseldorf	isolation_source: surface water	collected_by: University of Dusseldorf	db_xref: taxon:1774	strain: D16R19	organism: Mycobacterium chelonae
NZ_MAFM01000004	126809	Mycobacterium chelonae	Mycobacterium chelonae strain D16R20 sctg_0002_0001, whole genome shotgun sequence.	Genomic variability of Mycobacterium chelonae	mol_type: genomic DNA	country: Germany: Dusseldorf	isolation_source: surface water	collected_by: University of Dusseldorf	db_xref: taxon:1774	strain: D16R20	organism: Mycobacterium chelonae
NZ_MLCH01000004	2577194	Mycobacterium chelonae	Mycobacterium chelonae strain ATCC 35752 NODE_1_length_2577194_cov_43.2977, whole genome shotgun sequence.	Evaluation of Human, Animal and Environmental Mycobacterium chelonae Isolates by Core Genome Phylogenomic Analysis, Targeted Gene Comparison, and Anti-microbial Susceptibility Patterns: A Tale of Mistaken Identities	mol_type: genomic DNA	isolation_source: lung	db_xref: taxon:1774	strain: ATCC 35752	culture_collection: ATCC:35752	organism: Mycobacterium chelonae
NZ_MLCK01000005	604339	Mycobacterium chelonae	Mycobacterium chelonae strain 37256 NODE_5_length_604339_cov_31.0006, whole genome shotgun sequence.	Evaluation of Human, Animal and Environmental Mycobacterium chelonae Isolates by Core Genome Phylogenomic Analysis, Targeted Gene Comparison, and Anti-microbial Susceptibility Patterns: A Tale of Mistaken Identities	mol_type: genomic DNA	country: USA	isolation_source: spleen	collection_date: 2008	host: Cichlid	db_xref: taxon:1774	strain: 37256	organism: Mycobacterium chelonae
NZ_MLHW01000014	652939	Mycobacterium chelonae	Mycobacterium chelonae strain 42895 NODE_4_length_652939_cov_44.6059, whole genome shotgun sequence.	Evaluation of Human, Animal and Environmental Mycobacterium chelonae Isolates by Core Genome Phylogenomic Analysis, Targeted Gene Comparison, and Anti-microbial Susceptibility Patterns: A Tale of Mistaken Identities	mol_type: genomic DNA	country: USA	isolation_source: skeletal muscle	collection_date: 2010	host: seahorse	db_xref: taxon:1774	strain: 42895	organism: Mycobacterium chelonae
NZ_MLHX01000001	413874	Mycobacterium chelonae	Mycobacterium chelonae strain 35599 NODE_6_length_413874_cov_87.3303, whole genome shotgun sequence.	Evaluation of Human, Animal and Environmental Mycobacterium chelonae Isolates by Core Genome Phylogenomic Analysis, Targeted Gene Comparison, and Anti-microbial Susceptibility Patterns: A Tale of Mistaken Identities	mol_type: genomic DNA	country: USA	isolation_source: tail	collection_date: 2014	host: seahorse	db_xref: taxon:1774	strain: 35599	organism: Mycobacterium chelonae
NZ_MLHY01000008	652939	Mycobacterium chelonae	Mycobacterium chelonae strain 35600 NODE_3_length_652939_cov_60.9779, whole genome shotgun sequence.	Evaluation of Human, Animal and Environmental Mycobacterium chelonae Isolates by Core Genome Phylogenomic Analysis, Targeted Gene Comparison, and Anti-microbial Susceptibility Patterns: A Tale of Mistaken Identities	mol_type: genomic DNA	country: USA	isolation_source: ovary	collection_date: 2014	host: seahorse	db_xref: taxon:1774	strain: 35600	organism: Mycobacterium chelonae
NZ_MLHZ01000011	652939	Mycobacterium chelonae	Mycobacterium chelonae strain 24998 NODE_4_length_652939_cov_34.9712, whole genome shotgun sequence.	Evaluation of Human, Animal and Environmental Mycobacterium chelonae Isolates by Core Genome Phylogenomic Analysis, Targeted Gene Comparison, and Anti-microbial Susceptibility Patterns: A Tale of Mistaken Identities	mol_type: genomic DNA	country: USA	isolation_source: ovary	collection_date: 2015	host: seahorse	db_xref: taxon:1774	strain: 24998	organism: Mycobacterium chelonae
NZ_MLIF01000015	3846304	Mycobacterium chelonae	Mycobacterium chelonae strain B17_S14 NODE_1_length_3846304_cov_115.226, whole genome shotgun sequence.	Evaluation of Human, Veterinary and Environmental Mycobacterium chelonae Isolates by Core Genome Phylogenomic Analysis, Targeted Gene Comparison, and Anti-microbial Susceptibility Patterns: A Tale of Mistaken Identities	mol_type: genomic DNA	country: USA	isolation_source: aquarium	db_xref: taxon:1774	strain: B17_S14	organism: Mycobacterium chelonae
NZ_MLIG01000013	604339	Mycobacterium chelonae	Mycobacterium chelonae strain B20_S13 NODE_4_length_604339_cov_105.064, whole genome shotgun sequence.	Evaluation of Human, Animal and Environmental Mycobacterium chelonae Isolates by Core Genome Phylogenomic Analysis, Targeted Gene Comparison, and Anti-microbial Susceptibility Patterns: A Tale of Mistaken Identities	mol_type: genomic DNA	country: USA	isolation_source: aquarium	db_xref: taxon:1774	strain: B20_S13	organism: Mycobacterium chelonae
NZ_MLIO01000002	683742	Mycobacterium chelonae	Mycobacterium chelonae strain 15513 NODE_3_length_683742_cov_38.0168, whole genome shotgun sequence.	Evaluation of Human, Veterinary and Environmental Mycobacterium chelonae Isolates by Core Genome Phylogenomic Analysis, Targeted Gene Comparison, and Anti-microbial Susceptibility Patterns: A Tale of Mistaken Identities	mol_type: genomic DNA	country: USA	isolation_source: soft tissue (axilla)	host: Homo sapiens	db_xref: taxon:1774	strain: 15513	organism: Mycobacterium chelonae
NZ_MLIP01000001	1557358	Mycobacterium chelonae	Mycobacterium chelonae strain 15514 NODE_2_length_1557358_cov_26.1052, whole genome shotgun sequence.	Evaluation of Human, Veterinary and Environmental Mycobacterium chelonae Isolates by Core Genome Phylogenomic Analysis, Targeted Gene Comparison, and Anti-microbial Susceptibility Patterns: A Tale of Mistaken Identities	mol_type: genomic DNA	country: USA	isolation_source: eye	host: Homo sapiens	db_xref: taxon:1774	strain: 15514	organism: Mycobacterium chelonae
NZ_MLIV01000091	494048	Mycobacterium chelonae	Mycobacterium chelonae strain Trumpetfish NODE_4_length_494048_cov_106.293, whole genome shotgun sequence.	Evaluation of Human, Veterinary and Environmental Mycobacterium chelonae Isolates by Core Genome Phylogenomic Analysis, Targeted Gene Comparison, and Anti-microbial Susceptibility Patterns: A Tale of Mistaken Identities	mol_type: genomic DNA	country: USA	collection_date: 2015	host: trumpetfish	db_xref: taxon:1774	strain: Trumpetfish	organism: Mycobacterium chelonae
NZ_AYXG01000004	224767	Actinokineospora spheciospongiae	Actinokineospora spheciospongiae strain EG49 contig1284_2, whole genome shotgun sequence.	Draft Genome Sequence of the Antitrypanosomally Active Sponge-Associated Bacterium Actinokineospora sp. Strain EG49	mol_type: genomic DNA	country: Egypt: Red Sea, Ras Mohamed, Sinai	collection_date: Aug-2006	host: Spheciospongia vagabunda	db_xref: taxon:909613	strain: EG49	organism: Actinokineospora spheciospongiae
NZ_CP007212	4140040	Burkholderia plantarii	Burkholderia plantarii strain ATCC 43733 chromosome 1, complete sequence.	Comparative genome analysis of rice-pathogenic Burkholderia provides insight into capacity to adapt to different environments and hosts	mol_type: genomic DNA	db_xref: taxon:41899	strain: ATCC 43733	chromosome: 1	culture_collection: ATCC:43733	organism: Burkholderia plantarii
NZ_JXYP01000037	46940	Williamsia herbipolensis	Williamsia herbipolensis strain ARP1 contig30, whole genome shotgun sequence.	Draft genome of the Arabidopsis thaliana phyllosphere bacterium, Williamsia sp. ARP1	mol_type: genomic DNA	country: Germany: Botanical garden of the University of Wuerzburg	isolation_source: leaf surface	collected_by: Eva E. Reisberg	identified_by: Peter Kaempfer	collection_date: 01-Jun-2012	host: Arabidopsis thaliana	db_xref: taxon:1603258	strain: ARP1	lat_lon: 49.456 N 9.55544 E	organism: Williamsia herbipolensis	altitude: 198 m
NZ_LPZR01000176	45107	Tistrella mobilis	Tistrella mobilis strain MCCC 1A02139 contig47, whole genome shotgun sequence.	Genome sequence of Tistrella mobilis MCCC 1A02139	mol_type: genomic DNA	country: Indian Ocean	isolation_source: seawater	collection_date: 2005	db_xref: taxon:171437	strain: MCCC 1A02139	organism: Tistrella mobilis
NZ_JUKO01000204	113125	Pseudomonas denitrificans (nomen rejiciendum)	Pseudomonas denitrificans (nomen rejiciendum) strain 994_PDEN 582_113125_2508440, whole genome shotgun sequence.	A Year of Infection in the Intensive Care Unit: Prospective Whole Genome Sequencing of Bacterial Clinical Isolates Reveals Cryptic Transmissions and Novel Microbiota	mol_type: genomic DNA	country: USA: WA	collected_by: UW clinical laboratory	host: Homo sapiens	db_xref: taxon:43306	strain: 994_PDEN	organism: Pseudomonas denitrificans (nomen rejiciendum)
NZ_JVSJ01000079	218457	Pseudomonas denitrificans (nomen rejiciendum)	Pseudomonas denitrificans (nomen rejiciendum) strain 148_PDEN 556_218457_6036258_270__..._52_, whole genome shotgun sequence.	A Year of Infection in the Intensive Care Unit: Prospective Whole Genome Sequencing of Bacterial Clinical Isolates Reveals Cryptic Transmissions and Novel Microbiota	mol_type: genomic DNA	country: USA: WA	collected_by: UW clinical laboratory	host: Homo sapiens	db_xref: taxon:43306	strain: 148_PDEN	organism: Pseudomonas denitrificans (nomen rejiciendum)
NZ_KV800293	231266	Pseudomonas sp. HMSC076A11	Pseudomonas sp. HMSC076A11 Scaffold236, whole genome shotgun sequence.	-	mol_type: genomic DNA	isolation_source: tracheal aspirate	host: Homo sapiens	db_xref: HMP:2716 taxon:1715195	strain: HMSC076A11	organism: Pseudomonas sp. HMSC076A11
NZ_KV800830	80683	Pseudomonas sp. HMSC064G05	Pseudomonas sp. HMSC064G05 Scaffold555, whole genome shotgun sequence.	-	mol_type: genomic DNA	isolation_source: abscess left buttock	host: Homo sapiens	db_xref: HMP:2725 taxon:1715204	strain: HMSC064G05	organism: Pseudomonas sp. HMSC064G05
NZ_KV801385	218142	Pseudomonas sp. HMSC075A08	Pseudomonas sp. HMSC075A08 Scaffold184, whole genome shotgun sequence.	-	mol_type: genomic DNA	isolation_source: wound right thigh	host: Homo sapiens	db_xref: HMP:2746 taxon:1739250	strain: HMSC075A08	organism: Pseudomonas sp. HMSC075A08
NZ_KV807330	219261	Pseudomonas sp. HMSC066B03	Pseudomonas sp. HMSC066B03 Scaffold107, whole genome shotgun sequence.	-	mol_type: genomic DNA	isolation_source: wound neck	host: Homo sapiens	db_xref: HMP:2830 taxon:1739334	strain: HMSC066B03	organism: Pseudomonas sp. HMSC066B03
NZ_KV807824	125979	Pseudomonas sp. HMSC067F09	Pseudomonas sp. HMSC067F09 Scaffold0, whole genome shotgun sequence.	-	mol_type: genomic DNA	isolation_source: bronchoalveolar lavage	host: Homo sapiens	db_xref: HMP:2839 taxon:1739343	strain: HMSC067F09	organism: Pseudomonas sp. HMSC067F09
NZ_KV808087	230988	Pseudomonas sp. HMSC076A12	Pseudomonas sp. HMSC076A12 Scaffold106, whole genome shotgun sequence.	-	mol_type: genomic DNA	isolation_source: bronchial washing	host: Homo sapiens	db_xref: HMP:2840 taxon:1739344	strain: HMSC076A12	organism: Pseudomonas sp. HMSC076A12
NZ_KV811178	270633	Pseudomonas sp. HMSC066A08	Pseudomonas sp. HMSC066A08 Scaffold13, whole genome shotgun sequence.	-	mol_type: genomic DNA	isolation_source: stool	host: Homo sapiens	db_xref: HMP:2886 taxon:1739390	strain: HMSC066A08	organism: Pseudomonas sp. HMSC066A08
NZ_KV814599	292379	Pseudomonas sp. HMSC069G05	Pseudomonas sp. HMSC069G05 Scaffold72, whole genome shotgun sequence.	-	mol_type: genomic DNA	isolation_source: wound r groin	host: Homo sapiens	db_xref: HMP:2947 taxon:1739451	strain: HMSC069G05	organism: Pseudomonas sp. HMSC069G05
NZ_KV817615	138809	Pseudomonas sp. HMSC073F05	Pseudomonas sp. HMSC073F05 Scaffold16, whole genome shotgun sequence.	-	mol_type: genomic DNA	isolation_source: abdominal fluid	host: Homo sapiens	db_xref: HMP:2986 taxon:1739490	strain: HMSC073F05	organism: Pseudomonas sp. HMSC073F05
NZ_KV828604	219248	Pseudomonas sp. HMSC058B07	Pseudomonas sp. HMSC058B07 Scaffold232, whole genome shotgun sequence.	-	mol_type: genomic DNA	isolation_source: sputum	host: Homo sapiens	db_xref: HMP:2659 taxon:1715138	strain: HMSC058B07	organism: Pseudomonas sp. HMSC058B07
NZ_KV828878	138547	Pseudomonas sp. HMSC059F05	Pseudomonas sp. HMSC059F05 Scaffold41, whole genome shotgun sequence.	-	mol_type: genomic DNA	isolation_source: trach aspirate	host: Homo sapiens	db_xref: HMP:2687 taxon:1715166	strain: HMSC059F05	organism: Pseudomonas sp. HMSC059F05
NZ_KV830112	293110	Pseudomonas sp. HMSC061A10	Pseudomonas sp. HMSC061A10 Scaffold117, whole genome shotgun sequence.	-	mol_type: genomic DNA	isolation_source: trach aspirate	host: Homo sapiens	db_xref: HMP:2583 taxon:1715062	strain: HMSC061A10	organism: Pseudomonas sp. HMSC061A10
NC_017548	6327754	Pseudomonas aeruginosa M18	Pseudomonas aeruginosa M18, complete genome.	Genomic analysis and temperature-dependent transcriptome profiles of the rhizosphere originating strain Pseudomonas aeruginosa M18	mol_type: genomic DNA	db_xref: taxon:941193	strain: M18	organism: Pseudomonas aeruginosa M18
NC_022806	6309305	Pseudomonas aeruginosa PA1R	Pseudomonas aeruginosa PA1R, complete genome.	-	mol_type: genomic DNA	db_xref: taxon:1279008	strain: PA1R	organism: Pseudomonas aeruginosa PA1R
NC_022808	6498072	Pseudomonas aeruginosa PA1	Pseudomonas aeruginosa PA1, complete genome.	Complete Genome Sequence of Pseudomonas aeruginosa PA1, Isolated from a Patient with a Respiratory Tract Infection	mol_type: genomic DNA	db_xref: taxon:1279007	strain: PA1	organism: Pseudomonas aeruginosa PA1
NZ_AEVV03000008	220969	Pseudomonas aeruginosa HB13	Pseudomonas aeruginosa HB13 strain 138244 contig000008, whole genome shotgun sequence.	Draft genome sequences of two Pseudomonas aeruginosa clinical isolates with different antibiotic susceptibilities	mol_type: genomic DNA	db_xref: taxon:983918	strain: 138244	organism: Pseudomonas aeruginosa HB13
NZ_AJXX01000118	73412	Pseudomonas aeruginosa XMG	Pseudomonas aeruginosa XMG contig000118, whole genome shotgun sequence.	Genome sequence of the lactate-utilizing Pseudomonas aeruginosa strain XMG	mol_type: genomic DNA	country: China	isolation_source: soil	collection_date: Mar-2010	db_xref: taxon:1169413	strain: XMG	culture_collection: CCTCC:M2010247	organism: Pseudomonas aeruginosa XMG
NZ_AKZD01000070	102963	Pseudomonas aeruginosa ATCC 14886	Pseudomonas aeruginosa ATCC 14886 Contig0072, whole genome shotgun sequence.	Strain-dependent diversity in the Pseudomonas aeruginosa quorum-sensing regulon	mol_type: genomic DNA	isolation_source: soil	db_xref: taxon:1163392	strain: ATCC 14886	culture_collection: ATCC:14886	organism: Pseudomonas aeruginosa ATCC 14886
NZ_AOIH01000010	218892	Pseudomonas aeruginosa PA21_ST175	Pseudomonas aeruginosa PA21_ST175 contig00010, whole genome shotgun sequence.	Draft Genome Sequence of VIM-2-Producing Multidrug-Resistant Pseudomonas aeruginosa ST175, an Epidemic High-Risk Clone	mol_type: genomic DNA	country: Spain	isolation_source: blood	collection_date: Feb-2010	note: VIM-2 producing, multidrug-resistant	host: Homo sapiens	db_xref: taxon:1285581	strain: PA21_ST175	organism: Pseudomonas aeruginosa PA21_ST175
NZ_APMD01000075	125869	Pseudomonas aeruginosa PA45	Pseudomonas aeruginosa PA45 contig00075, whole genome shotgun sequence.	Genome Sequence of Pseudomonas aeruginosa PA45, a Highly Virulent Strain Isolated from a Patient with Bloodstream Infection	mol_type: genomic DNA	country: Italy	isolation_source: blood from a hospitalized oncology patient	collection_date: Feb-2008	host: Homo sapiens	db_xref: taxon:1295076	strain: PA45	organism: Pseudomonas aeruginosa PA45
NZ_ASQT01000086	89323	Pseudomonas aeruginosa str. C 1334	Pseudomonas aeruginosa str. C 1334 contig086, whole genome shotgun sequence.	Draft genomes of 12 host-adapted and environmental isolates of Pseudomonas aeruginosa and their positions in the core genome phylogeny	mol_type: genomic DNA	isolation_source: cystic fibrosis lung infection	host: Homo sapiens	db_xref: taxon:1333541	strain: C 1334	organism: Pseudomonas aeruginosa str. C 1334
NZ_ASQW01000018	88196	Pseudomonas aeruginosa str. PA 62	Pseudomonas aeruginosa str. PA 62 contig018, whole genome shotgun sequence.	Draft genomes of 12 host-adapted and environmental isolates of Pseudomonas aeruginosa and their positions in the core genome phylogeny	mol_type: genomic DNA	db_xref: taxon:1333551	strain: PA 62	organism: Pseudomonas aeruginosa str. PA 62
NZ_ASQY01000034	54676	Pseudomonas aeruginosa str. PA 17	Pseudomonas aeruginosa str. PA 17 contig034, whole genome shotgun sequence.	Draft genomes of 12 host-adapted and environmental isolates of Pseudomonas aeruginosa and their positions in the core genome phylogeny	mol_type: genomic DNA	isolation_source: cystic fibrosis lung infection	host: Homo sapiens	db_xref: taxon:1333546	strain: PA 17	organism: Pseudomonas aeruginosa str. PA 17
NZ_ASRA01000171	71174	Pseudomonas aeruginosa str. PA 17SCV	Pseudomonas aeruginosa str. PA 17SCV strain PA 17(small_colony_variant) contig171, whole genome shotgun sequence.	Draft genomes of 12 host-adapted and environmental isolates of Pseudomonas aeruginosa and their positions in the core genome phylogeny	mol_type: genomic DNA	isolation_source: cystic fibrosis lung infection	host: Homo sapiens	db_xref: taxon:1333547	strain: PA 17(small_colony_variant)	organism: Pseudomonas aeruginosa str. PA 17SCV
NZ_ASRD01000050	125754	Pseudomonas aeruginosa str. C 1426	Pseudomonas aeruginosa str. C 1426 contig050, whole genome shotgun sequence.	Draft genomes of 12 host-adapted and environmental isolates of Pseudomonas aeruginosa and their positions in the core genome phylogeny	mol_type: genomic DNA	isolation_source: cystic fibrosis lung infection	host: Homo sapiens	db_xref: taxon:1333542	strain: C 1426	organism: Pseudomonas aeruginosa str. C 1426
NZ_AWYM01001657	6921	Pseudomonas aeruginosa JD316	Pseudomonas aeruginosa JD316 13987, whole genome shotgun sequence.	Evolutionary genomics of epidemic and nonepidemic strains of Pseudomonas aeruginosa	mol_type: genomic DNA	country: Canada: Sudbury	isolation_source: sputum	collection_date: Jan-2006	db_xref: taxon:1403035	strain: JD316	organism: Pseudomonas aeruginosa JD316
NZ_AWZA01001606	6922	Pseudomonas aeruginosa JD328	Pseudomonas aeruginosa JD328 14248, whole genome shotgun sequence.	Evolutionary genomics of epidemic and nonepidemic strains of Pseudomonas aeruginosa	mol_type: genomic DNA	country: Canada: London	isolation_source: sputum	collection_date: May-2006	db_xref: taxon:1403044	strain: JD328	organism: Pseudomonas aeruginosa JD328
NZ_AWZE01001589	5049	Pseudomonas aeruginosa JD333	Pseudomonas aeruginosa JD333 14673, whole genome shotgun sequence.	Evolutionary genomics of epidemic and nonepidemic strains of Pseudomonas aeruginosa	mol_type: genomic DNA	country: Canada: Toronto	isolation_source: sputum	collection_date: Jan-2008	db_xref: taxon:1403048	strain: JD333	organism: Pseudomonas aeruginosa JD333
NZ_CDFS01000061	138895	Pseudomonas aeruginosa	Pseudomonas aeruginosa strain Pae221_ST274, whole genome shotgun sequence.	Draft Genome Sequence of the Quorum-Sensing and Biofilm-Producing Pseudomonas aeruginosa Strain Pae221, Belonging to the Epidemic High-Risk Clone Sequence Type 274	mol_type: genomic DNA	db_xref: taxon:287	strain: Pae221_ST274	organism: Pseudomonas aeruginosa
NZ_CP007147	6433441	Pseudomonas aeruginosa YL84	Pseudomonas aeruginosa YL84, complete genome.	Complete Genome Sequence of Pseudomonas aeruginosa Strain YL84, a Quorum-Sensing Strain Isolated from Compost	mol_type: genomic DNA	country: Malaysia	isolation_source: compost	db_xref: taxon:1448140	strain: YL84	organism: Pseudomonas aeruginosa YL84
NZ_CP007224	6444091	Pseudomonas aeruginosa PA96	Pseudomonas aeruginosa PA96 genome.	Genomic analysis of Pseudomonas aeruginosa PA96, the host of carbapenem resistance plasmid pOZ176	mol_type: genomic DNA	db_xref: taxon:1457392	strain: PA96	organism: Pseudomonas aeruginosa PA96
NZ_CP007399	6603099	Pseudomonas aeruginosa	Pseudomonas aeruginosa strain F22031, complete genome.	Pseudomonas aeruginosa clinical isolates genomic sequencing	mol_type: genomic DNA	country: USA: New York, NY	isolation_source: pubic bone	collected_by: Memorial Hospital	collection_date: 2012	host: Homo sapiens	db_xref: taxon:287	strain: F22031	lat_lon: 40.77 N 73.96 W	organism: Pseudomonas aeruginosa
NZ_CP008860	6568228	Pseudomonas aeruginosa	Pseudomonas aeruginosa strain H27930, complete genome.	Pseudomonas aeruginosa clinical isolates genomic sequencing	mol_type: genomic DNA	db_xref: taxon:287	strain: H27930	organism: Pseudomonas aeruginosa
NZ_CP008864	6896700	Pseudomonas aeruginosa	Pseudomonas aeruginosa strain W60856, complete genome.	Pseudomonas aeruginosa clinical isolates genomic sequencing	mol_type: genomic DNA	db_xref: taxon:287	strain: W60856	organism: Pseudomonas aeruginosa
NZ_CP008868	6456866	Pseudomonas aeruginosa	Pseudomonas aeruginosa strain T63266, complete genome.	Pseudomonas aeruginosa clinical isolates genomic sequencing	mol_type: genomic DNA	db_xref: taxon:287	strain: T63266	organism: Pseudomonas aeruginosa
NZ_CP008872	6348761	Pseudomonas aeruginosa	Pseudomonas aeruginosa strain X78812, complete genome.	Pseudomonas aeruginosa clinical isolates genomic sequencing	mol_type: genomic DNA	db_xref: taxon:287	strain: X78812	organism: Pseudomonas aeruginosa
NZ_CP012066	6368008	Pseudomonas aeruginosa	Pseudomonas aeruginosa strain F9676, complete genome.	Whole genome sequence of Pseudomonas aeruginosa F9676, a strain isolated from diseased rice	mol_type: genomic DNA	country: China: Hangzhou	collection_date: 2009	host: rice	db_xref: taxon:287	strain: F9676	organism: Pseudomonas aeruginosa
NZ_CP012679	6500439	Pseudomonas aeruginosa	Pseudomonas aeruginosa strain PA1RG, complete genome.	Complete Genome Sequence of Pseudomonas aeruginosa Phage-Resistant Variant PA1RG	mol_type: genomic DNA	country: China: Chongqing	isolation_source: hospital sewage	collected_by: Shuguang Lu	identified_by: Shuguang Lu	collection_date: 15-May-2014	db_xref: taxon:287	strain: PA1RG	lat_lon: 28.1 N 105.11 E	organism: Pseudomonas aeruginosa
NZ_CP013113	6504659	Pseudomonas aeruginosa	Pseudomonas aeruginosa strain PAER4_119, complete genome.	The genome and active mobilome of Pseudomonas aeruginosa Paer4_119 strain for the propagation of certain therapeutic phages	mol_type: genomic DNA	note: from the collection of the Institute Immunology and Experimental Therapy, probably derived from the Lindberg's collection and originally used for the propagation of Pseudomonas phage 119X	db_xref: taxon:287	strain: PAER4_119	organism: Pseudomonas aeruginosa
NZ_CP013245	6400418	Pseudomonas aeruginosa	Pseudomonas aeruginosa strain VA-134, complete genome.	Genome Sequence of Highly Virulent Pseudomonas aeruginosa Strain VA-134, Isolated from a Burn Patient	mol_type: genomic DNA	isolation_source: Skin wound of burn human patient	host: Homo sapiens	db_xref: taxon:287	strain: VA-134	organism: Pseudomonas aeruginosa
NZ_CP014866	6445239	Pseudomonas aeruginosa	Pseudomonas aeruginosa strain PA_154197, complete genome.	Complete genome of Pseudomonas aeruginosa strain PA154197 isolated from Hong Kong	mol_type: genomic DNA	country: Hong Kong	host: Homo sapiens	db_xref: taxon:287	strain: PA_154197	organism: Pseudomonas aeruginosa
NZ_CP014948	6370730	Pseudomonas aeruginosa	Pseudomonas aeruginosa strain N17-1, complete genome.	Complete genome sequence of the aflatoxin-degrading bacterium Pseudomonas aeruginosa N17-1	mol_type: genomic DNA	country: China: Haidian, Beijing	isolation_source: soil	collection_date: 15-Jun-2013	db_xref: taxon:287	strain: N17-1	lat_lon: 39.95 N 116.3 E	culture_collection: CGMCC:8511	organism: Pseudomonas aeruginosa
NZ_CP016214	6430493	Pseudomonas aeruginosa	Pseudomonas aeruginosa strain PA121617, complete genome.	Complete Sequence of pBM413, a 423-Kilobase Plasmid with qnrVC gene	mol_type: genomic DNA	country: China: Guangzhou	isolation_source: sputum	collected_by: First Affiliated Hospital of Guangzhou Medical University	collection_date: 04-Jun-2012	host: Homo sapiens	db_xref: taxon:287	strain: PA121617	lat_lon: 23.0539 N 113.249 E	organism: Pseudomonas aeruginosa
NZ_CP017306	6334472	Pseudomonas aeruginosa	Pseudomonas aeruginosa strain PA_150577, complete genome.	Complete genome of Pseudomonas aeruginosa PA150577 strains from Hong Kong	mol_type: genomic DNA	country: Hong Kong	host: Homo sapiens	db_xref: taxon:287	strain: PA_150577	organism: Pseudomonas aeruginosa
NZ_CP020659	6283316	Pseudomonas aeruginosa PAK	Pseudomonas aeruginosa PAK, complete genome.	Draft genome sequence of Pseudomonas aeruginosa PAK	mol_type: genomic DNA	db_xref: taxon:1009714	strain: PAK	organism: Pseudomonas aeruginosa PAK
NZ_CUXW01000066	218440	Pseudomonas aeruginosa	Pseudomonas aeruginosa isolate TSB Bead DWL Pool 1, whole genome shotgun sequence.	-	mol_type: genomic DNA	db_xref: taxon:287	isolate: TSB Bead DWL Pool 1	organism: Pseudomonas aeruginosa
NZ_CUXY01000143	218470	Pseudomonas aeruginosa	Pseudomonas aeruginosa isolate RW172, whole genome shotgun sequence.	-	mol_type: genomic DNA	db_xref: taxon:287	isolate: RW172	organism: Pseudomonas aeruginosa
NZ_CUYA01000058	267786	Pseudomonas aeruginosa	Pseudomonas aeruginosa isolate 2.5% 6, whole genome shotgun sequence.	-	mol_type: genomic DNA	db_xref: taxon:287	isolate: 2.5% 6	organism: Pseudomonas aeruginosa
NZ_CUYG01000057	156461	Pseudomonas aeruginosa	Pseudomonas aeruginosa isolate TSB Bead DWL Pool 2, whole genome shotgun sequence.	-	mol_type: genomic DNA	db_xref: taxon:287	isolate: TSB Bead DWL Pool 2	organism: Pseudomonas aeruginosa
NZ_DF396828	878581	Pseudomonas aeruginosa RB	Pseudomonas aeruginosa RB, whole genome shotgun sequence.	Pseudomonas aeruginosa RB Genome Sequence -- Whole genome shotgun sequence of Pseudomonas aeruginosa RB	mol_type: genomic DNA	note: scaffold: scaffold_PARB026	db_xref: taxon:1407649	strain: RB	organism: Pseudomonas aeruginosa RB
NZ_JFJU01000006	520847	Pseudomonas aeruginosa	Pseudomonas aeruginosa strain MRSN18971 scaffold00006, whole genome shotgun sequence.	Whole Genome Sequencing detects a mexR Mutation in Pseudomonas aeruginosa after Ciprofloxacin Therapy with no in vitro Fitness Costs	mol_type: genomic DNA	country: USA	isolation_source: skin	collected_by: P McGann	collection_date: 17-Oct-2013	host: Homo sapiens	db_xref: taxon:287	strain: MRSN18971	lat_lon: 39.0002 N 77.0931 W	culture_collection: MRSN<USA>:18971	organism: Pseudomonas aeruginosa
NZ_JGZW01000193	1330257	Pseudomonas aeruginosa C2773C	Pseudomonas aeruginosa C2773C scf7180000000625, whole genome shotgun sequence.	Draft genome sequence of Pseudomonas aeruginosa 2773C	mol_type: genomic DNA	country: Canada: Vancouver, BC	isolation_source: individual with cystic fibrosis	collected_by: David Speert	collection_date: 26-Mar-1988	host: Homo sapiens	db_xref: taxon:1441459	strain: C2773C	isolate: C2773C	lat_lon: 49.2612 N 123.114 W	organism: Pseudomonas aeruginosa C2773C
NZ_JJOD01000124	81203	Pseudomonas aeruginosa	Pseudomonas aeruginosa strain PUPa3 contig76.2, whole genome shotgun sequence.	Draft Genome Sequence of Beneficial Rice Rhizosphere Isolate Pseudomonas aeruginosa PUPa3	mol_type: genomic DNA	country: India	collection_date: 2004	db_xref: taxon:287	strain: PUPa3	organism: Pseudomonas aeruginosa
NZ_JPEA01000004	2020660	Pseudomonas aeruginosa	Pseudomonas aeruginosa strain X9820 contig4, whole genome shotgun sequence.	Bow-tie signaling in c-di-GMP: machine learning in a simple biochemical network	mol_type: genomic DNA	country: USA: New York, NY	collected_by: Memorial Hospital	collection_date: 2012	host: Homo sapiens	db_xref: taxon:287	strain: X9820	lat_lon: 40.77 N 73.96 W	organism: Pseudomonas aeruginosa
NZ_JTMA01000010	327633	Pseudomonas aeruginosa	Pseudomonas aeruginosa strain AZPAE15072 AZPAE15072_contig_10, whole genome shotgun sequence.	The resistome of Pseudomonas aeruginosa in relationship to phenotypic susceptibility	mol_type: genomic DNA	country: Germany: Heidelberg	isolation_source: urinary tract infection	collection_date: 2004	db_xref: taxon:287	strain: AZPAE15072	organism: Pseudomonas aeruginosa
NZ_JTMH01000007	218839	Pseudomonas aeruginosa	Pseudomonas aeruginosa strain AZPAE15065 AZPAE15065_contig_7, whole genome shotgun sequence.	The resistome of Pseudomonas aeruginosa in relationship to phenotypic susceptibility	mol_type: genomic DNA	country: Brazil: Curitiba	isolation_source: respiratory tract infection	collection_date: 2012	db_xref: taxon:287	strain: AZPAE15065	organism: Pseudomonas aeruginosa
NZ_JTMQ01000009	278137	Pseudomonas aeruginosa	Pseudomonas aeruginosa strain AZPAE15056 AZPAE15056_contig_9, whole genome shotgun sequence.	The resistome of Pseudomonas aeruginosa in relationship to phenotypic susceptibility	mol_type: genomic DNA	country: China: Beijing	isolation_source: respiratory tract infection	collection_date: 2012	db_xref: taxon:287	strain: AZPAE15056	organism: Pseudomonas aeruginosa
NZ_JTMR01000004	126428	Pseudomonas aeruginosa	Pseudomonas aeruginosa strain AZPAE15055 AZPAE15055_contig_4, whole genome shotgun sequence.	The resistome of Pseudomonas aeruginosa in relationship to phenotypic susceptibility	mol_type: genomic DNA	country: Colombia: Bogota	isolation_source: urinary tract infection	collection_date: 2012	db_xref: taxon:287	strain: AZPAE15055	organism: Pseudomonas aeruginosa
NZ_JTNA01000045	118387	Pseudomonas aeruginosa	Pseudomonas aeruginosa strain AZPAE15046 AZPAE15046_contig_45, whole genome shotgun sequence.	The resistome of Pseudomonas aeruginosa in relationship to phenotypic susceptibility	mol_type: genomic DNA	country: Argentina: Victoria	isolation_source: urinary tract infection	collection_date: 2012	db_xref: taxon:287	strain: AZPAE15046	organism: Pseudomonas aeruginosa
NZ_JTNG01000036	232108	Pseudomonas aeruginosa	Pseudomonas aeruginosa strain AZPAE15040 AZPAE15040_contig_36, whole genome shotgun sequence.	The resistome of Pseudomonas aeruginosa in relationship to phenotypic susceptibility	mol_type: genomic DNA	country: Germany: Heidelberg	isolation_source: itra-abdominal tract infection	collection_date: 2012	db_xref: taxon:287	strain: AZPAE15040	organism: Pseudomonas aeruginosa
NZ_JTNN01000015	329127	Pseudomonas aeruginosa	Pseudomonas aeruginosa strain AZPAE15033 AZPAE15033_contig_15, whole genome shotgun sequence.	The resistome of Pseudomonas aeruginosa in relationship to phenotypic susceptibility	mol_type: genomic DNA	country: France: Rouen	isolation_source: itra-abdominal tract infection	collection_date: 2011	db_xref: taxon:287	strain: AZPAE15033	organism: Pseudomonas aeruginosa
NZ_JTNS01000001	293714	Pseudomonas aeruginosa	Pseudomonas aeruginosa strain AZPAE15028 AZPAE15028_contig_1, whole genome shotgun sequence.	The resistome of Pseudomonas aeruginosa in relationship to phenotypic susceptibility	mol_type: genomic DNA	country: France: Paris	isolation_source: respiratory tract infection	collection_date: 2011	db_xref: taxon:287	strain: AZPAE15028	organism: Pseudomonas aeruginosa
NZ_JTOG01000011	163718	Pseudomonas aeruginosa	Pseudomonas aeruginosa strain AZPAE15014 AZPAE15014_contig_11, whole genome shotgun sequence.	The resistome of Pseudomonas aeruginosa in relationship to phenotypic susceptibility	mol_type: genomic DNA	country: Germany: Koln	isolation_source: respiratory tract infection	collection_date: 2011	db_xref: taxon:287	strain: AZPAE15014	organism: Pseudomonas aeruginosa
NZ_JTOK01000012	218822	Pseudomonas aeruginosa	Pseudomonas aeruginosa strain AZPAE15010 AZPAE15010_contig_12, whole genome shotgun sequence.	The resistome of Pseudomonas aeruginosa in relationship to phenotypic susceptibility	mol_type: genomic DNA	country: Spain: Santander	isolation_source: respiratory tract infection	collection_date: 2010	db_xref: taxon:287	strain: AZPAE15010	organism: Pseudomonas aeruginosa
NZ_JTOZ01000016	220453	Pseudomonas aeruginosa	Pseudomonas aeruginosa strain AZPAE14995 AZPAE14995_contig_16, whole genome shotgun sequence.	The resistome of Pseudomonas aeruginosa in relationship to phenotypic susceptibility	mol_type: genomic DNA	country: Spain: Palma de Mallorca	isolation_source: itra-abdominal tract infection	collection_date: 2010	db_xref: taxon:287	strain: AZPAE14995	organism: Pseudomonas aeruginosa
NZ_JTPC01000014	277088	Pseudomonas aeruginosa	Pseudomonas aeruginosa strain AZPAE14992 AZPAE14992_contig_14, whole genome shotgun sequence.	The resistome of Pseudomonas aeruginosa in relationship to phenotypic susceptibility	mol_type: genomic DNA	country: Germany: Munchen	isolation_source: itra-abdominal tract infection	collection_date: 2010	db_xref: taxon:287	strain: AZPAE14992	organism: Pseudomonas aeruginosa
NZ_JTPI01000009	165035	Pseudomonas aeruginosa	Pseudomonas aeruginosa strain AZPAE14986 AZPAE14986_contig_9, whole genome shotgun sequence.	The resistome of Pseudomonas aeruginosa in relationship to phenotypic susceptibility	mol_type: genomic DNA	country: China: Shatin	isolation_source: respiratory tract infection	collection_date: 2010	db_xref: taxon:287	strain: AZPAE14986	organism: Pseudomonas aeruginosa
NZ_JTPN01000018	281844	Pseudomonas aeruginosa	Pseudomonas aeruginosa strain AZPAE14981 AZPAE14981_contig_18, whole genome shotgun sequence.	The resistome of Pseudomonas aeruginosa in relationship to phenotypic susceptibility	mol_type: genomic DNA	country: France: Paris	isolation_source: urinary tract infection	collection_date: 2010	db_xref: taxon:287	strain: AZPAE14981	organism: Pseudomonas aeruginosa
NZ_JTPX01000012	274920	Pseudomonas aeruginosa	Pseudomonas aeruginosa strain AZPAE14971 AZPAE14971_contig_12, whole genome shotgun sequence.	The resistome of Pseudomonas aeruginosa in relationship to phenotypic susceptibility	mol_type: genomic DNA	country: China: Shatin	isolation_source: itra-abdominal tract infection	collection_date: 2010	db_xref: taxon:287	strain: AZPAE14971	organism: Pseudomonas aeruginosa
NZ_JTQE01000007	325820	Pseudomonas aeruginosa	Pseudomonas aeruginosa strain AZPAE14963 AZPAE14693_contig_7_Average_coverage:_112.46, whole genome shotgun sequence.	The resistome of Pseudomonas aeruginosa in relationship to phenotypic susceptibility	mol_type: genomic DNA	country: Spain: Palma de Mallorca	isolation_source: respiratory tract infection	collection_date: 2009	db_xref: taxon:287	strain: AZPAE14963	organism: Pseudomonas aeruginosa
NZ_JTQM01000019	125808	Pseudomonas aeruginosa	Pseudomonas aeruginosa strain AZPAE14955 AZPAE14955_contig_19, whole genome shotgun sequence.	The resistome of Pseudomonas aeruginosa in relationship to phenotypic susceptibility	mol_type: genomic DNA	country: France: Nantes	isolation_source: itra-abdominal tract infection	collection_date: 2009	db_xref: taxon:287	strain: AZPAE14955	organism: Pseudomonas aeruginosa
NZ_JTQP01000017	129583	Pseudomonas aeruginosa	Pseudomonas aeruginosa strain AZPAE14952 AZPAE14952_contig_17, whole genome shotgun sequence.	The resistome of Pseudomonas aeruginosa in relationship to phenotypic susceptibility	mol_type: genomic DNA	country: China: Shatin	isolation_source: itra-abdominal tract infection	collection_date: 2009	db_xref: taxon:287	strain: AZPAE14952	organism: Pseudomonas aeruginosa
NZ_JTQY01000035	220388	Pseudomonas aeruginosa	Pseudomonas aeruginosa strain AZPAE14943 AZPAE14943_contig_35, whole genome shotgun sequence.	The resistome of Pseudomonas aeruginosa in relationship to phenotypic susceptibility	mol_type: genomic DNA	country: Colombia: Bogota	isolation_source: respiratory tract infection	collection_date: 2009	db_xref: taxon:287	strain: AZPAE14943	organism: Pseudomonas aeruginosa
NZ_JTRF01000048	163770	Pseudomonas aeruginosa	Pseudomonas aeruginosa strain AZPAE14936 AZPAE14936_contig_48, whole genome shotgun sequence.	The resistome of Pseudomonas aeruginosa in relationship to phenotypic susceptibility	mol_type: genomic DNA	country: Brazil: Curitiba	isolation_source: itra-abdominal tract infection	collection_date: 2008	db_xref: taxon:287	strain: AZPAE14936	organism: Pseudomonas aeruginosa
NZ_JTRH01000018	274786	Pseudomonas aeruginosa	Pseudomonas aeruginosa strain AZPAE14934 AZPAE14934_contig_18, whole genome shotgun sequence.	The resistome of Pseudomonas aeruginosa in relationship to phenotypic susceptibility	mol_type: genomic DNA	country: France: Rouen	isolation_source: itra-abdominal tract infection	collection_date: 2009	db_xref: taxon:287	strain: AZPAE14934	organism: Pseudomonas aeruginosa
NZ_JTRK01000003	269083	Pseudomonas aeruginosa	Pseudomonas aeruginosa strain AZPAE14931 AZPAE14931_contig_3, whole genome shotgun sequence.	The resistome of Pseudomonas aeruginosa in relationship to phenotypic susceptibility	mol_type: genomic DNA	country: Germany: Aachen	isolation_source: respiratory tract infection	collection_date: 2009	db_xref: taxon:287	strain: AZPAE14931	organism: Pseudomonas aeruginosa
NZ_JTRL01000002	235475	Pseudomonas aeruginosa	Pseudomonas aeruginosa strain AZPAE14930 AZPAE14930_contig_2, whole genome shotgun sequence.	The resistome of Pseudomonas aeruginosa in relationship to phenotypic susceptibility	mol_type: genomic DNA	country: Germany: Aachen	isolation_source: urinary tract infection	collection_date: 2009	db_xref: taxon:287	strain: AZPAE14930	organism: Pseudomonas aeruginosa
NZ_JTRP01000039	329509	Pseudomonas aeruginosa	Pseudomonas aeruginosa strain AZPAE14926 AZPAE14926_contig_39, whole genome shotgun sequence.	The resistome of Pseudomonas aeruginosa in relationship to phenotypic susceptibility	mol_type: genomic DNA	country: Brazil: Sao Paulo	isolation_source: urinary tract infection	collection_date: 2008	db_xref: taxon:287	strain: AZPAE14926	organism: Pseudomonas aeruginosa
NZ_JTRW01000014	389319	Pseudomonas aeruginosa	Pseudomonas aeruginosa strain AZPAE14919 AZPAE14919_contig_14, whole genome shotgun sequence.	The resistome of Pseudomonas aeruginosa in relationship to phenotypic susceptibility	mol_type: genomic DNA	country: Spain: Bilbao	isolation_source: respiratory tract infection	collection_date: 2008	db_xref: taxon:287	strain: AZPAE14919	organism: Pseudomonas aeruginosa
NZ_JTRY01000027	220259	Pseudomonas aeruginosa	Pseudomonas aeruginosa strain AZPAE14917 AZPAE14917_contig_27, whole genome shotgun sequence.	The resistome of Pseudomonas aeruginosa in relationship to phenotypic susceptibility	mol_type: genomic DNA	country: Spain: Bilbao	isolation_source: itra-abdominal tract infection	collection_date: 2008	db_xref: taxon:287	strain: AZPAE14917	organism: Pseudomonas aeruginosa
NZ_JTSB01000016	329795	Pseudomonas aeruginosa	Pseudomonas aeruginosa strain AZPAE14914 AZPAE14914_contig_16, whole genome shotgun sequence.	The resistome of Pseudomonas aeruginosa in relationship to phenotypic susceptibility	mol_type: genomic DNA	country: Spain: Santander	isolation_source: urinary tract infection	collection_date: 2008	db_xref: taxon:287	strain: AZPAE14914	organism: Pseudomonas aeruginosa
NZ_JTSF01000023	221627	Pseudomonas aeruginosa	Pseudomonas aeruginosa strain AZPAE14910 AZPAE14910_contig_23, whole genome shotgun sequence.	The resistome of Pseudomonas aeruginosa in relationship to phenotypic susceptibility	mol_type: genomic DNA	country: India: Mumbai	isolation_source: itra-abdominal tract infection	collection_date: 2008	db_xref: taxon:287	strain: AZPAE14910	organism: Pseudomonas aeruginosa
NZ_JTSG01000008	218820	Pseudomonas aeruginosa	Pseudomonas aeruginosa strain AZPAE14909 AZPAE14909_contig_8, whole genome shotgun sequence.	The resistome of Pseudomonas aeruginosa in relationship to phenotypic susceptibility	mol_type: genomic DNA	country: Spain: Palma de Mallorca	isolation_source: itra-abdominal tract infection	collection_date: 2008	db_xref: taxon:287	strain: AZPAE14909	organism: Pseudomonas aeruginosa
NZ_JTSI01000029	185503	Pseudomonas aeruginosa	Pseudomonas aeruginosa strain AZPAE14907 AZPAE14907_contig_29, whole genome shotgun sequence.	The resistome of Pseudomonas aeruginosa in relationship to phenotypic susceptibility	mol_type: genomic DNA	country: China: Shatin	isolation_source: itra-abdominal tract infection	collection_date: 2008	db_xref: taxon:287	strain: AZPAE14907	organism: Pseudomonas aeruginosa
NZ_JTSX01000026	275165	Pseudomonas aeruginosa	Pseudomonas aeruginosa strain AZPAE14891 AZPAE14891_contig_26, whole genome shotgun sequence.	The resistome of Pseudomonas aeruginosa in relationship to phenotypic susceptibility	mol_type: genomic DNA	country: France: Besancon	isolation_source: respiratory tract infection	collection_date: 2008	db_xref: taxon:287	strain: AZPAE14891	organism: Pseudomonas aeruginosa
NZ_JTSY01000020	220186	Pseudomonas aeruginosa	Pseudomonas aeruginosa strain AZPAE14890 AZPAE14890_contig_20, whole genome shotgun sequence.	The resistome of Pseudomonas aeruginosa in relationship to phenotypic susceptibility	mol_type: genomic DNA	country: France: Besancon	isolation_source: urinary tract infection	collection_date: 2008	db_xref: taxon:287	strain: AZPAE14890	organism: Pseudomonas aeruginosa
NZ_JTTD01000041	218776	Pseudomonas aeruginosa	Pseudomonas aeruginosa strain AZPAE14885 AZPAE14885_contig_41, whole genome shotgun sequence.	The resistome of Pseudomonas aeruginosa in relationship to phenotypic susceptibility	mol_type: genomic DNA	country: Croatia: Split	isolation_source: itra-abdominal tract infection	collection_date: 2007	db_xref: taxon:287	strain: AZPAE14885	organism: Pseudomonas aeruginosa
NZ_JTTE01000016	223849	Pseudomonas aeruginosa	Pseudomonas aeruginosa strain AZPAE14884 AZPAE14884_contig_16, whole genome shotgun sequence.	The resistome of Pseudomonas aeruginosa in relationship to phenotypic susceptibility	mol_type: genomic DNA	country: Croatia: Split	isolation_source: respiratory tract infection	collection_date: 2007	db_xref: taxon:287	strain: AZPAE14884	organism: Pseudomonas aeruginosa
NZ_JTTH01000011	125150	Pseudomonas aeruginosa	Pseudomonas aeruginosa strain AZPAE14881 AZPAE14881_contig_12, whole genome shotgun sequence.	The resistome of Pseudomonas aeruginosa in relationship to phenotypic susceptibility	mol_type: genomic DNA	country: Spain: Santander	isolation_source: itra-abdominal tract infection	collection_date: 2007	db_xref: taxon:287	strain: AZPAE14881	organism: Pseudomonas aeruginosa
NZ_JTTI01000016	221598	Pseudomonas aeruginosa	Pseudomonas aeruginosa strain AZPAE14880 AZPAE14880_contig_16, whole genome shotgun sequence.	The resistome of Pseudomonas aeruginosa in relationship to phenotypic susceptibility	mol_type: genomic DNA	country: Spain: Santander	isolation_source: respiratory tract infection	collection_date: 2007	db_xref: taxon:287	strain: AZPAE14880	organism: Pseudomonas aeruginosa
NZ_JTTL01000005	275166	Pseudomonas aeruginosa	Pseudomonas aeruginosa strain AZPAE14877 AZPAE14877_contig_5, whole genome shotgun sequence.	The resistome of Pseudomonas aeruginosa in relationship to phenotypic susceptibility	mol_type: genomic DNA	country: USA: Roseburg	isolation_source: respiratory tract infection	collection_date: 2007	db_xref: taxon:287	strain: AZPAE14877	organism: Pseudomonas aeruginosa
NZ_JTTP01000020	163435	Pseudomonas aeruginosa	Pseudomonas aeruginosa strain AZPAE14873 AZPAE14873_contig_20, whole genome shotgun sequence.	The resistome of Pseudomonas aeruginosa in relationship to phenotypic susceptibility	mol_type: genomic DNA	country: Argentina: Victoria	isolation_source: respiratory tract infection	collection_date: 2007	db_xref: taxon:287	strain: AZPAE14873	organism: Pseudomonas aeruginosa
NZ_JTTR01000072	70542	Pseudomonas aeruginosa	Pseudomonas aeruginosa strain AZPAE14871 AZPAE14871_contig_72, whole genome shotgun sequence.	The resistome of Pseudomonas aeruginosa in relationship to phenotypic susceptibility	mol_type: genomic DNA	country: Argentina: Victoria	isolation_source: urinary tract infection	collection_date: 2007	db_xref: taxon:287	strain: AZPAE14871	organism: Pseudomonas aeruginosa
NZ_JTUB01000027	161755	Pseudomonas aeruginosa	Pseudomonas aeruginosa strain AZPAE14861 AZPAE14861_contig_27, whole genome shotgun sequence.	The resistome of Pseudomonas aeruginosa in relationship to phenotypic susceptibility	mol_type: genomic DNA	country: Spain: Bilbao	isolation_source: itra-abdominal tract infection	collection_date: 2007	db_xref: taxon:287	strain: AZPAE14861	organism: Pseudomonas aeruginosa
NZ_JTUG01000020	280769	Pseudomonas aeruginosa	Pseudomonas aeruginosa strain AZPAE14856 AZPAE14856_contig_20, whole genome shotgun sequence.	The resistome of Pseudomonas aeruginosa in relationship to phenotypic susceptibility	mol_type: genomic DNA	country: France: Paris	isolation_source: respiratory tract infection	collection_date: 2007	db_xref: taxon:287	strain: AZPAE14856	organism: Pseudomonas aeruginosa
NZ_JTUV01000014	268855	Pseudomonas aeruginosa	Pseudomonas aeruginosa strain AZPAE14839 AZPAE14839_contig_14, whole genome shotgun sequence.	The resistome of Pseudomonas aeruginosa in relationship to phenotypic susceptibility	mol_type: genomic DNA	country: China: Beijing	isolation_source: itra-abdominal tract infection	collection_date: 2006	db_xref: taxon:287	strain: AZPAE14839	organism: Pseudomonas aeruginosa
NZ_JTVG01000015	233875	Pseudomonas aeruginosa	Pseudomonas aeruginosa strain AZPAE14828 AZPAE14828_contig_15, whole genome shotgun sequence.	The resistome of Pseudomonas aeruginosa in relationship to phenotypic susceptibility	mol_type: genomic DNA	country: USA: Detroit	isolation_source: itra-abdominal tract infection	collection_date: 2005	db_xref: taxon:287	strain: AZPAE14828	organism: Pseudomonas aeruginosa
NZ_JTVQ01000009	163231	Pseudomonas aeruginosa	Pseudomonas aeruginosa strain AZPAE14818 AZPAE14818_contig_9, whole genome shotgun sequence.	The resistome of Pseudomonas aeruginosa in relationship to phenotypic susceptibility	mol_type: genomic DNA	country: France: Besancon	isolation_source: itra-abdominal tract infection	collection_date: 2004	db_xref: taxon:287	strain: AZPAE14818	organism: Pseudomonas aeruginosa
NZ_JTVY01000034	163763	Pseudomonas aeruginosa	Pseudomonas aeruginosa strain AZPAE14810 AZPAE14810_contig_34, whole genome shotgun sequence.	The resistome of Pseudomonas aeruginosa in relationship to phenotypic susceptibility	mol_type: genomic DNA	country: India: Mumbai	isolation_source: urinary tract infection	collection_date: 2004	db_xref: taxon:287	strain: AZPAE14810	organism: Pseudomonas aeruginosa
NZ_JTVZ01000006	269143	Pseudomonas aeruginosa	Pseudomonas aeruginosa strain AZPAE14809 AZPAE14809_contig_6, whole genome shotgun sequence.	The resistome of Pseudomonas aeruginosa in relationship to phenotypic susceptibility	mol_type: genomic DNA	country: India: Mumbai	isolation_source: respiratory tract infection	collection_date: 2004	db_xref: taxon:287	strain: AZPAE14809	organism: Pseudomonas aeruginosa
NZ_JTWK01000023	139600	Pseudomonas aeruginosa	Pseudomonas aeruginosa strain AZPAE14722 AZPAE14722_contig_23, whole genome shotgun sequence.	The resistome of Pseudomonas aeruginosa in relationship to phenotypic susceptibility	mol_type: genomic DNA	country: Italy	isolation_source: itra-abdominal tract infection	collection_date: 2012	db_xref: taxon:287	strain: AZPAE14722	organism: Pseudomonas aeruginosa
NZ_JTXH01000051	89892	Pseudomonas aeruginosa	Pseudomonas aeruginosa strain AZPAE14698 AZPAE14698_contig_55, whole genome shotgun sequence.	The resistome of Pseudomonas aeruginosa in relationship to phenotypic susceptibility	mol_type: genomic DNA	country: Israel	isolation_source: respiratory tract infection	collection_date: 2012	db_xref: taxon:287	strain: AZPAE14698	organism: Pseudomonas aeruginosa
NZ_JTXL01000007	325820	Pseudomonas aeruginosa	Pseudomonas aeruginosa strain AZPAE14693 AZPAE14693_contig_7, whole genome shotgun sequence.	The resistome of Pseudomonas aeruginosa in relationship to phenotypic susceptibility	mol_type: genomic DNA	country: Romania	isolation_source: itra-abdominal tract infection	collection_date: 2012	db_xref: taxon:287	strain: AZPAE14693	organism: Pseudomonas aeruginosa
NZ_JTXN01000010	182863	Pseudomonas aeruginosa	Pseudomonas aeruginosa strain AZPAE14691 AZPAE14691_contig_10, whole genome shotgun sequence.	The resistome of Pseudomonas aeruginosa in relationship to phenotypic susceptibility	mol_type: genomic DNA	country: USA	isolation_source: respiratory tract infection	collection_date: 2012	db_xref: taxon:287	strain: AZPAE14691	organism: Pseudomonas aeruginosa
NZ_JTXQ01000041	80902	Pseudomonas aeruginosa	Pseudomonas aeruginosa strain AZPAE14688 AZPAE14688_contig_41, whole genome shotgun sequence.	The resistome of Pseudomonas aeruginosa in relationship to phenotypic susceptibility	mol_type: genomic DNA	country: Mexico	collection_date: 2012	db_xref: taxon:287	strain: AZPAE14688	organism: Pseudomonas aeruginosa
NZ_JTXR01000025	81126	Pseudomonas aeruginosa	Pseudomonas aeruginosa strain AZPAE14687 AZPAE14687_contig_25, whole genome shotgun sequence.	The resistome of Pseudomonas aeruginosa in relationship to phenotypic susceptibility	mol_type: genomic DNA	country: Mexico	isolation_source: respiratory tract infection	collection_date: 2012	db_xref: taxon:287	strain: AZPAE14687	organism: Pseudomonas aeruginosa
NZ_JTXW01000016	295059	Pseudomonas aeruginosa	Pseudomonas aeruginosa strain AZPAE14550 AZPAE14550_contig_16, whole genome shotgun sequence.	The resistome of Pseudomonas aeruginosa in relationship to phenotypic susceptibility	mol_type: genomic DNA	country: China: Beijing	isolation_source: respiratory tract infection	collection_date: 2010	db_xref: taxon:287	strain: AZPAE14550	organism: Pseudomonas aeruginosa
NZ_JTXX01000019	218977	Pseudomonas aeruginosa	Pseudomonas aeruginosa strain AZPAE14538 AZPAE14538_contig_19, whole genome shotgun sequence.	The resistome of Pseudomonas aeruginosa in relationship to phenotypic susceptibility	mol_type: genomic DNA	country: China: Shatin	isolation_source: respiratory tract infection	collection_date: 2010	db_xref: taxon:287	strain: AZPAE14538	organism: Pseudomonas aeruginosa
NZ_JTYA01000019	200703	Pseudomonas aeruginosa	Pseudomonas aeruginosa strain AZPAE14526 AZPAE14526_contig_19, whole genome shotgun sequence.	The resistome of Pseudomonas aeruginosa in relationship to phenotypic susceptibility	mol_type: genomic DNA	country: Spain: Palma de Mallorca	isolation_source: respiratory tract infection	collection_date: 2010	db_xref: taxon:287	strain: AZPAE14526	organism: Pseudomonas aeruginosa
NZ_JTYG01000024	138143	Pseudomonas aeruginosa	Pseudomonas aeruginosa strain AZPAE14443 AZPAE14443_contig_24, whole genome shotgun sequence.	The resistome of Pseudomonas aeruginosa in relationship to phenotypic susceptibility	mol_type: genomic DNA	country: USA	isolation_source: urinary tract infection	collection_date: 2010	db_xref: taxon:287	strain: AZPAE14443	organism: Pseudomonas aeruginosa
NZ_JTYO01000012	218826	Pseudomonas aeruginosa	Pseudomonas aeruginosa strain AZPAE14403 AZPAE14403_contig_12, whole genome shotgun sequence.	The resistome of Pseudomonas aeruginosa in relationship to phenotypic susceptibility	mol_type: genomic DNA	country: France: Rouen	isolation_source: itra-abdominal tract infection	collection_date: 2011	db_xref: taxon:287	strain: AZPAE14403	organism: Pseudomonas aeruginosa
NZ_JTYS01000024	218935	Pseudomonas aeruginosa	Pseudomonas aeruginosa strain AZPAE14394 AZPAE14394_contig_24, whole genome shotgun sequence.	The resistome of Pseudomonas aeruginosa in relationship to phenotypic susceptibility	mol_type: genomic DNA	country: Spain: Madrid	isolation_source: itra-abdominal tract infection	collection_date: 2011	db_xref: taxon:287	strain: AZPAE14394	organism: Pseudomonas aeruginosa
NZ_JTZB01000010	218829	Pseudomonas aeruginosa	Pseudomonas aeruginosa strain AZPAE14352 AZPAE14352_contig_10, whole genome shotgun sequence.	The resistome of Pseudomonas aeruginosa in relationship to phenotypic susceptibility	mol_type: genomic DNA	country: France	isolation_source: itra-abdominal tract infection	collection_date: 2010	db_xref: taxon:287	strain: AZPAE14352	organism: Pseudomonas aeruginosa
NZ_JTZG01000023	79859	Pseudomonas aeruginosa	Pseudomonas aeruginosa strain AZPAE13872 AZPAE13872_contig_23, whole genome shotgun sequence.	The resistome of Pseudomonas aeruginosa in relationship to phenotypic susceptibility	mol_type: genomic DNA	country: Mexico	collection_date: 2010	db_xref: taxon:287	strain: AZPAE13872	organism: Pseudomonas aeruginosa
NZ_JTZZ01000013	238486	Pseudomonas aeruginosa	Pseudomonas aeruginosa strain AZPAE12415 AZPAE12415_contig_13, whole genome shotgun sequence.	The resistome of Pseudomonas aeruginosa in relationship to phenotypic susceptibility	mol_type: genomic DNA	country: USA: Cleveland	isolation_source: cystic fibrosis isolate	collection_date: 2007	db_xref: taxon:287	strain: AZPAE12415	organism: Pseudomonas aeruginosa
NZ_JUAA01000020	222672	Pseudomonas aeruginosa	Pseudomonas aeruginosa strain AZPAE12414 AZPAE12414_contig_20, whole genome shotgun sequence.	The resistome of Pseudomonas aeruginosa in relationship to phenotypic susceptibility	mol_type: genomic DNA	country: USA: Cleveland	isolation_source: cystic fibrosis isolate	collection_date: 2007	db_xref: taxon:287	strain: AZPAE12414	organism: Pseudomonas aeruginosa
NZ_JUAB01000001	276665	Pseudomonas aeruginosa	Pseudomonas aeruginosa strain AZPAE12413 AZPAE12413_contig_1, whole genome shotgun sequence.	The resistome of Pseudomonas aeruginosa in relationship to phenotypic susceptibility	mol_type: genomic DNA	country: USA: Cleveland	isolation_source: cystic fibrosis isolate	collection_date: 2007	db_xref: taxon:287	strain: AZPAE12413	organism: Pseudomonas aeruginosa
NZ_JUAC01000033	101221	Pseudomonas aeruginosa	Pseudomonas aeruginosa strain AZPAE12412 AZPAE12412_contig_33, whole genome shotgun sequence.	The resistome of Pseudomonas aeruginosa in relationship to phenotypic susceptibility	mol_type: genomic DNA	country: USA: Cleveland	isolation_source: cystic fibrosis isolate	collection_date: 2007	db_xref: taxon:287	strain: AZPAE12412	organism: Pseudomonas aeruginosa
NZ_JUAD01000003	220263	Pseudomonas aeruginosa	Pseudomonas aeruginosa strain AZPAE12411 AZPAE12411_contig_3, whole genome shotgun sequence.	The resistome of Pseudomonas aeruginosa in relationship to phenotypic susceptibility	mol_type: genomic DNA	country: USA: Cleveland	isolation_source: cystic fibrosis isolate	collection_date: 2007	db_xref: taxon:287	strain: AZPAE12411	organism: Pseudomonas aeruginosa
NZ_JUAE01000009	281047	Pseudomonas aeruginosa	Pseudomonas aeruginosa strain AZPAE12410 AZPAE12410_contig_9, whole genome shotgun sequence.	The resistome of Pseudomonas aeruginosa in relationship to phenotypic susceptibility	mol_type: genomic DNA	country: USA: Cleveland	isolation_source: cystic fibrosis isolate	collection_date: 2007	db_xref: taxon:287	strain: AZPAE12410	organism: Pseudomonas aeruginosa
NZ_JUAH01000031	268804	Pseudomonas aeruginosa	Pseudomonas aeruginosa strain AZPAE12155 AZPAE12155_contig_31, whole genome shotgun sequence.	The resistome of Pseudomonas aeruginosa in relationship to phenotypic susceptibility	mol_type: genomic DNA	country: USA: New York	isolation_source: cystic fibrosis isolate	db_xref: taxon:287	strain: AZPAE12155	organism: Pseudomonas aeruginosa
NZ_JUAK01000043	159511	Pseudomonas aeruginosa	Pseudomonas aeruginosa strain AZPAE12152 AZPAE12152_contig_43, whole genome shotgun sequence.	The resistome of Pseudomonas aeruginosa in relationship to phenotypic susceptibility	mol_type: genomic DNA	country: USA: New York	isolation_source: cystic fibrosis isolate	db_xref: taxon:287	strain: AZPAE12152	organism: Pseudomonas aeruginosa
NZ_JUAL01000005	224164	Pseudomonas aeruginosa	Pseudomonas aeruginosa strain AZPAE12151 AZPAE12151_contig_5, whole genome shotgun sequence.	The resistome of Pseudomonas aeruginosa in relationship to phenotypic susceptibility	mol_type: genomic DNA	country: USA: New York	isolation_source: cystic fibrosis isolate	db_xref: taxon:287	strain: AZPAE12151	organism: Pseudomonas aeruginosa
NZ_JUAN01000016	220927	Pseudomonas aeruginosa	Pseudomonas aeruginosa strain AZPAE12149 AZPAE12149_contig_16, whole genome shotgun sequence.	The resistome of Pseudomonas aeruginosa in relationship to phenotypic susceptibility	mol_type: genomic DNA	country: USA: New York	isolation_source: cystic fibrosis isolate	db_xref: taxon:287	strain: AZPAE12149	organism: Pseudomonas aeruginosa
NZ_JUAS01000015	72619	Pseudomonas aeruginosa	Pseudomonas aeruginosa strain AZPAE12144 AZPAE12144_contig_15, whole genome shotgun sequence.	The resistome of Pseudomonas aeruginosa in relationship to phenotypic susceptibility	mol_type: genomic DNA	country: USA: New York	isolation_source: cystic fibrosis isolate	db_xref: taxon:287	strain: AZPAE12144	organism: Pseudomonas aeruginosa
NZ_JUAV01000012	396018	Pseudomonas aeruginosa	Pseudomonas aeruginosa strain AZPAE12140 AZPAE12140_contig_12, whole genome shotgun sequence.	The resistome of Pseudomonas aeruginosa in relationship to phenotypic susceptibility	mol_type: genomic DNA	country: USA: New York	isolation_source: cystic fibrosis isolate	db_xref: taxon:287	strain: AZPAE12140	organism: Pseudomonas aeruginosa
NZ_JUAX01000019	268576	Pseudomonas aeruginosa	Pseudomonas aeruginosa strain AZPAE12137 AZPAE12137_contig_19, whole genome shotgun sequence.	The resistome of Pseudomonas aeruginosa in relationship to phenotypic susceptibility	mol_type: genomic DNA	country: USA: New York	isolation_source: cystic fibrosis isolate	db_xref: taxon:287	strain: AZPAE12137	organism: Pseudomonas aeruginosa
NZ_JUAY01000015	268904	Pseudomonas aeruginosa	Pseudomonas aeruginosa strain AZPAE12136 AZPAE12136_contig_16, whole genome shotgun sequence.	The resistome of Pseudomonas aeruginosa in relationship to phenotypic susceptibility	mol_type: genomic DNA	country: USA: New York	isolation_source: cystic fibrosis isolate	db_xref: taxon:287	strain: AZPAE12136	organism: Pseudomonas aeruginosa
NZ_JUKR01000190	138762	Pseudomonas aeruginosa	Pseudomonas aeruginosa strain 991.rep2_PAER 528_138762_2927976, whole genome shotgun sequence.	A Year of Infection in the Intensive Care Unit: Prospective Whole Genome Sequencing of Bacterial Clinical Isolates Reveals Cryptic Transmissions and Novel Microbiota	mol_type: genomic DNA	country: USA: WA	collected_by: UW clinical laboratory	host: Homo sapiens	db_xref: taxon:287	strain: 991.rep2_PAER	organism: Pseudomonas aeruginosa
NZ_JUKS01000331	113125	Pseudomonas aeruginosa	Pseudomonas aeruginosa strain 991.rep1_PAER 740_113125_1914077, whole genome shotgun sequence.	A Year of Infection in the Intensive Care Unit: Prospective Whole Genome Sequencing of Bacterial Clinical Isolates Reveals Cryptic Transmissions and Novel Microbiota	mol_type: genomic DNA	country: USA: WA	collected_by: UW clinical laboratory	host: Homo sapiens	db_xref: taxon:287	strain: 991.rep1_PAER	organism: Pseudomonas aeruginosa
NZ_JUOL01000207	138762	Pseudomonas aeruginosa	Pseudomonas aeruginosa strain 908_PAER 505_138762_3224917, whole genome shotgun sequence.	A Year of Infection in the Intensive Care Unit: Prospective Whole Genome Sequencing of Bacterial Clinical Isolates Reveals Cryptic Transmissions and Novel Microbiota	mol_type: genomic DNA	country: USA: WA	collected_by: UW clinical laboratory	host: Homo sapiens	db_xref: taxon:287	strain: 908_PAER	organism: Pseudomonas aeruginosa
NZ_JUSS01000274	113125	Pseudomonas aeruginosa	Pseudomonas aeruginosa strain 792_PAER 710_113125_2691660, whole genome shotgun sequence.	A Year of Infection in the Intensive Care Unit: Prospective Whole Genome Sequencing of Bacterial Clinical Isolates Reveals Cryptic Transmissions and Novel Microbiota	mol_type: genomic DNA	country: USA: WA	collected_by: UW clinical laboratory	host: Homo sapiens	db_xref: taxon:287	strain: 792_PAER	organism: Pseudomonas aeruginosa
NZ_JUYD01000394	76748	Pseudomonas aeruginosa	Pseudomonas aeruginosa strain 660_PAER 2357_77436_1135284_1752__..._128_, whole genome shotgun sequence.	A Year of Infection in the Intensive Care Unit: Prospective Whole Genome Sequencing of Bacterial Clinical Isolates Reveals Cryptic Transmissions and Novel Microbiota	mol_type: genomic DNA	country: USA: WA	collected_by: UW clinical laboratory	host: Homo sapiens	db_xref: taxon:287	strain: 660_PAER	organism: Pseudomonas aeruginosa
NZ_JVPC01000035	139328	Pseudomonas aeruginosa	Pseudomonas aeruginosa strain 231_PPRO 1527_139328_5208734_763__..._455_, whole genome shotgun sequence.	A Year of Infection in the Intensive Care Unit: Prospective Whole Genome Sequencing of Bacterial Clinical Isolates Reveals Cryptic Transmissions and Novel Microbiota	mol_type: genomic DNA	country: USA: WA	collected_by: UW clinical laboratory	host: Homo sapiens	db_xref: taxon:287	strain: 231_PPRO	organism: Pseudomonas aeruginosa
NZ_JVSG01001606	31593	Pseudomonas aeruginosa	Pseudomonas aeruginosa strain 150_PMEN 3333_31593_308759, whole genome shotgun sequence.	A Year of Infection in the Intensive Care Unit: Prospective Whole Genome Sequencing of Bacterial Clinical Isolates Reveals Cryptic Transmissions and Novel Microbiota	mol_type: genomic DNA	country: USA: WA	collected_by: UW clinical laboratory	host: Homo sapiens	db_xref: taxon:287	strain: 150_PMEN	organism: Pseudomonas aeruginosa
NZ_JXBE01000008	268842	Pseudomonas aeruginosa	Pseudomonas aeruginosa strain ST260 contig_8, whole genome shotgun sequence.	Prolonged environmental persistence and fatal patient cross-transmission of an IMP-14-producing Pseudomonas aeruginosa imported from foreign hospitalization	mol_type: genomic DNA	country: Australia: Victoria	isolation_source: blood culture	collected_by: Iain Abbott	collection_date: Jul-2012	host: Homo sapiens	db_xref: taxon:287	strain: ST260	lat_lon: 37.8136 S 144.963 E	organism: Pseudomonas aeruginosa
NZ_KE137323	6408825	Pseudomonas aeruginosa PAK	Pseudomonas aeruginosa PAK acUKM-supercont-complete, whole genome shotgun sequence.	The Genome Sequence of Pseudomonas aeruginosa PAK	mol_type: genomic DNA	db_xref: taxon:1009714	strain: PAK	organism: Pseudomonas aeruginosa PAK
NZ_KI518706	229916	Pseudomonas aeruginosa C48	Pseudomonas aeruginosa C48 adgeZ-supercont1.4, whole genome shotgun sequence.	The Genome Sequence of Pseudomonas aeruginosa C48	mol_type: genomic DNA	isolation_source: Environmental	db_xref: taxon:1402576	strain: C48	organism: Pseudomonas aeruginosa C48
NZ_KI518715	230011	Pseudomonas aeruginosa C40	Pseudomonas aeruginosa C40 adgfO-supercont1.4, whole genome shotgun sequence.	The Genome Sequence of Pseudomonas aeruginosa C40	mol_type: genomic DNA	isolation_source: Environmental	db_xref: taxon:1402574	strain: C40	organism: Pseudomonas aeruginosa C40
NZ_KI518747	2857808	Pseudomonas aeruginosa M8A.1	Pseudomonas aeruginosa M8A.1 adgfk-supercont1.1, whole genome shotgun sequence.	The Genome Sequence of Pseudomonas aeruginosa M8A.1	mol_type: genomic DNA	country: Colombia	isolation_source: Environmental	collection_date: 2006-06-11	db_xref: taxon:1402567	strain: M8A.1	organism: Pseudomonas aeruginosa M8A.1
NZ_KI518885	1001212	Pseudomonas aeruginosa BL10	Pseudomonas aeruginosa BL10 adgez-supercont1.3, whole genome shotgun sequence.	The Genome Sequence of Pseudomonas aeruginosa BL10	mol_type: genomic DNA	country: USA	isolation_source: Corneal Scaping	host: Homo sapiens	db_xref: taxon:1402551	strain: BL10	organism: Pseudomonas aeruginosa BL10
NZ_KI518907	1250565	Pseudomonas aeruginosa BL07	Pseudomonas aeruginosa BL07 adgfo-supercont1.2, whole genome shotgun sequence.	The Genome Sequence of Pseudomonas aeruginosa BL07	mol_type: genomic DNA	country: USA	isolation_source: Conjunctiva	host: Homo sapiens	db_xref: taxon:1402548	strain: BL07	organism: Pseudomonas aeruginosa BL07
NZ_KI518928	5663406	Pseudomonas aeruginosa BL05	Pseudomonas aeruginosa BL05 adgfv-supercont1.1, whole genome shotgun sequence.	The Genome Sequence of Pseudomonas aeruginosa BL05	mol_type: genomic DNA	country: USA	isolation_source: Corneal Scraping	host: Homo sapiens	db_xref: taxon:1402546	strain: BL05	organism: Pseudomonas aeruginosa BL05
NZ_KI519023	5702272	Pseudomonas aeruginosa BWHPSA021	Pseudomonas aeruginosa BWHPSA021 adgeQ-supercont1.1, whole genome shotgun sequence.	The Genome Sequence of Pseudomonas aeruginosa BWHPSA021	mol_type: genomic DNA	country: USA	isolation_source: Sputum	collection_date: 2013-02-01	host: Homo sapiens	db_xref: taxon:1402521	strain: BWHPSA021	organism: Pseudomonas aeruginosa BWHPSA021
NZ_KI519072	2939655	Pseudomonas aeruginosa BWHPSA015	Pseudomonas aeruginosa BWHPSA015 adggh-supercont1.2, whole genome shotgun sequence.	The Genome Sequence of Pseudomonas aeruginosa BWHPSA015	mol_type: genomic DNA	country: USA	isolation_source: Urine	collection_date: 2013-02-01	host: Homo sapiens	db_xref: taxon:1402515	strain: BWHPSA015	organism: Pseudomonas aeruginosa BWHPSA015
NZ_KI519077	1498788	Pseudomonas aeruginosa BWHPSA014	Pseudomonas aeruginosa BWHPSA014 adgeT-supercont1.2, whole genome shotgun sequence.	The Genome Sequence of Pseudomonas aeruginosa BWHPSA014	mol_type: genomic DNA	country: USA	isolation_source: Foot wound	collection_date: 2013-02-01	host: Homo sapiens	db_xref: taxon:1402514	strain: BWHPSA014	organism: Pseudomonas aeruginosa BWHPSA014
NZ_KI519081	2970735	Pseudomonas aeruginosa BWHPSA012	Pseudomonas aeruginosa BWHPSA012 adgfC-supercont1.2, whole genome shotgun sequence.	The Genome Sequence of Pseudomonas aeruginosa BWHPSA012	mol_type: genomic DNA	country: USA	isolation_source: Sputum	collection_date: 2013-02-01	host: Homo sapiens	db_xref: taxon:1402512	strain: BWHPSA012	organism: Pseudomonas aeruginosa BWHPSA012
NZ_KI519116	6404707	Pseudomonas aeruginosa BWHPSA009	Pseudomonas aeruginosa BWHPSA009 adggc-supercont1.1, whole genome shotgun sequence.	The Genome Sequence of Pseudomonas aeruginosa BWHPSA009	mol_type: genomic DNA	country: USA	isolation_source: Groin abscess	collection_date: 2013-02-01	host: Homo sapiens	db_xref: taxon:1402509	strain: BWHPSA009	organism: Pseudomonas aeruginosa BWHPSA009
NZ_KI519134	3616283	Pseudomonas aeruginosa BWHPSA008	Pseudomonas aeruginosa BWHPSA008 adgga-supercont1.1, whole genome shotgun sequence.	The Genome Sequence of Pseudomonas aeruginosa BWHPSA008	mol_type: genomic DNA	country: USA	isolation_source: shin wound	collection_date: 2013-02-01	host: Homo sapiens	db_xref: taxon:1402508	strain: BWHPSA008	organism: Pseudomonas aeruginosa BWHPSA008
NZ_KI519157	5611027	Pseudomonas aeruginosa BWHPSA004	Pseudomonas aeruginosa BWHPSA004 adgfZ-supercont1.1, whole genome shotgun sequence.	The Genome Sequence of Pseudomonas aeruginosa BWHPSA004	mol_type: genomic DNA	country: USA	isolation_source: toenail, subungal debris	collection_date: 2013-02-01	host: Homo sapiens	db_xref: taxon:1402504	strain: BWHPSA004	organism: Pseudomonas aeruginosa BWHPSA004
NZ_KI519188	233510	Pseudomonas aeruginosa BWHPSA001	Pseudomonas aeruginosa BWHPSA001 adges-supercont1.5, whole genome shotgun sequence.	The Genome Sequence of Pseudomonas aeruginosa BWHPSA001	mol_type: genomic DNA	country: USA	isolation_source: Urine	collection_date: 2013-02-01	host: Homo sapiens	db_xref: taxon:1402501	strain: BWHPSA001	organism: Pseudomonas aeruginosa BWHPSA001
NZ_KI519275	233465	Pseudomonas aeruginosa CF5	Pseudomonas aeruginosa CF5 adgfB-supercont1.5, whole genome shotgun sequence.	The Genome Sequence of Pseudomonas aeruginosa CF5	mol_type: genomic DNA	country: USA	isolation_source: Cystic fibrosis	host: Homo sapiens	db_xref: taxon:1402491	strain: CF5	organism: Pseudomonas aeruginosa CF5
NZ_KI519278	227776	Pseudomonas aeruginosa CF27	Pseudomonas aeruginosa CF27 adgfH-supercont1.3, whole genome shotgun sequence.	The Genome Sequence of Pseudomonas aeruginosa CF27	mol_type: genomic DNA	country: USA	isolation_source: Cystic fibrosis	host: Homo sapiens	db_xref: taxon:1402490	strain: CF27	organism: Pseudomonas aeruginosa CF27
NZ_KI519315	3715191	Pseudomonas aeruginosa 62	Pseudomonas aeruginosa 62 adgfr-supercont1.1, whole genome shotgun sequence.	The Genome Sequence of Pseudomonas aeruginosa 62	mol_type: genomic DNA	country: USA	isolation_source: Environmental (soil)	db_xref: taxon:1402485	strain: 62	organism: Pseudomonas aeruginosa 62
NZ_KI914464	1502868	Pseudomonas aeruginosa BWHPSA047	Pseudomonas aeruginosa BWHPSA047 adkfX-supercont1.2, whole genome shotgun sequence.	The Genome Sequence of Pseudomonas aeruginosa BWHPSA047	mol_type: genomic DNA	country: USA	isolation_source: sputum	collection_date: 2013-03-13	host: Homo sapiens	db_xref: taxon:1402539	strain: BWHPSA047	organism: Pseudomonas aeruginosa BWHPSA047
NZ_KI914513	1482020	Pseudomonas aeruginosa BWHPSA042	Pseudomonas aeruginosa BWHPSA042 adkfZ-supercont1.2, whole genome shotgun sequence.	The Genome Sequence of Pseudomonas aeruginosa BWHPSA042	mol_type: genomic DNA	country: USA	isolation_source: Sputum	collection_date: 2013-03-13	host: Homo sapiens	db_xref: taxon:1402534	strain: BWHPSA042	organism: Pseudomonas aeruginosa BWHPSA042
NZ_KI914528	1507895	Pseudomonas aeruginosa BWHPSA040	Pseudomonas aeruginosa BWHPSA040 adkfQ-supercont1.2, whole genome shotgun sequence.	The Genome Sequence of Pseudomonas aeruginosa BWHPSA040	mol_type: genomic DNA	country: USA	isolation_source: Sputum	collection_date: 2013-03-13	host: Homo sapiens	db_xref: taxon:1402532	strain: BWHPSA040	organism: Pseudomonas aeruginosa BWHPSA040
NZ_KI914559	69072	Pseudomonas aeruginosa BWHPSA037	Pseudomonas aeruginosa BWHPSA037 adkgb-supercont1.16, whole genome shotgun sequence.	The Genome Sequence of Pseudomonas aeruginosa BWHPSA037	mol_type: genomic DNA	country: USA	isolation_source: BAL	collection_date: 2013-03-13	host: Homo sapiens	db_xref: taxon:1402529	strain: BWHPSA037	organism: Pseudomonas aeruginosa BWHPSA037
NZ_KK111973	226394	Pseudomonas aeruginosa PA99	Pseudomonas aeruginosa PA99 scaffold-134, whole genome shotgun sequence.	Characterization of the core and accessory genome of Pseudomonas aeruginosa	mol_type: genomic DNA	country: USA	isolation_source: urine	host: Homo sapiens	db_xref: taxon:1437873	strain: PA99	organism: Pseudomonas aeruginosa PA99
NZ_KK212020	84658	Pseudomonas aeruginosa BWH035	Pseudomonas aeruginosa BWH035 adTzL-supercont1.26, whole genome shotgun sequence.	The Genome Sequence of Pseudomonas aeruginosa BWH035	mol_type: genomic DNA	country: USA: Brigham and Women's Hospital	isolation_source: right ear	collection_date: 2013-03-01	host: Homo sapiens	db_xref: taxon:1447543	strain: BWH035	organism: Pseudomonas aeruginosa BWH035
NZ_KK212181	84638	Pseudomonas aeruginosa BWH032	Pseudomonas aeruginosa BWH032 adTys-supercont1.23, whole genome shotgun sequence.	The Genome Sequence of Pseudomonas aeruginosa BWH032	mol_type: genomic DNA	country: USA: Brigham and Women's Hospital	isolation_source: vulvar abscess	collection_date: 2013-03-01	host: Homo sapiens	db_xref: taxon:1447540	strain: BWH032	organism: Pseudomonas aeruginosa BWH032
NZ_KK212357	231547	Pseudomonas aeruginosa BWH029	Pseudomonas aeruginosa BWH029 adTxJ-supercont1.9, whole genome shotgun sequence.	The Genome Sequence of Pseudomonas aeruginosa BWH029	mol_type: genomic DNA	country: USA: Brigham and Women's Hospital	isolation_source: sputum	collection_date: 2013-03-01	host: Homo sapiens	db_xref: taxon:1447537	strain: BWH029	organism: Pseudomonas aeruginosa BWH029
NZ_KK212923	84746	Pseudomonas aeruginosa 3575	Pseudomonas aeruginosa 3575 adTyh-supercont1.23, whole genome shotgun sequence.	The Genome Sequence of Pseudomonas aeruginosa 3575	mol_type: genomic DNA	host: Homo sapiens	db_xref: taxon:1447530	strain: 3575	organism: Pseudomonas aeruginosa 3575
NZ_LBIG01000006	271859	Pseudomonas aeruginosa MRSN 321	Pseudomonas aeruginosa MRSN 321 contig6, whole genome shotgun sequence.	-	mol_type: genomic DNA	country: USA	isolation_source: wound	collection_date: 29-Jul-2010	host: Homo sapiens	db_xref: taxon:1410038	strain: MRSN 321	lat_lon: 38.975 N 77.03 W	culture_collection: MRSN<USA>:321	organism: Pseudomonas aeruginosa MRSN 321
NZ_LJNW01000006	182415	Pseudomonas aeruginosa	Pseudomonas aeruginosa strain ATCC 33350 scaffold_5, whole genome shotgun sequence.	The widespread multi-drug-resistant serotype O12 Pseudomonas aeruginosa clone emerged through concomitant horizontal transfer of serotype antigen and antibiotic resistance gene clusters	mol_type: genomic DNA	db_xref: taxon:287	strain: ATCC 33350	serotype: O3	culture_collection: ATCC:33350	organism: Pseudomonas aeruginosa
NZ_LKPS01000007	520810	Pseudomonas aeruginosa	Pseudomonas aeruginosa strain 14649 contig_30, whole genome shotgun sequence.	Draft Genome Sequences of Five Pseudomonas aeruginosa Clinical Strains Isolated from Sputum Samples from Cystic Fibrosis Patients	mol_type: genomic DNA	country: Canada: Alberta	isolation_source: sputum	collected_by: Erika Lutter	collection_date: 2011	host: Homo sapiens	db_xref: taxon:287	strain: 14649	lat_lon: 51.0414 N 114.06 W	organism: Pseudomonas aeruginosa
NZ_LKPT01000001	888448	Pseudomonas aeruginosa	Pseudomonas aeruginosa strain 14650 contig_14, whole genome shotgun sequence.	Draft Genome Sequences of Five Pseudomonas aeruginosa Clinical Strains Isolated from Sputum Samples from Cystic Fibrosis Patients	mol_type: genomic DNA	country: Canada: Alberta	isolation_source: sputum	collected_by: Erika Lutter	collection_date: 2012	host: Homo sapiens	db_xref: taxon:287	strain: 14650	lat_lon: 51.0414 N 114.06 W	organism: Pseudomonas aeruginosa
NZ_LKPV01000011	1808461	Pseudomonas aeruginosa	Pseudomonas aeruginosa strain 14672 contig_8, whole genome shotgun sequence.	Draft Genome Sequences of Five Pseudomonas aeruginosa Clinical Strains Isolated from Sputum Samples from Cystic Fibrosis Patients	mol_type: genomic DNA	country: Canada: Alberta	isolation_source: sputum	collected_by: Erika Lutter	collection_date: 2012	host: Homo sapiens	db_xref: taxon:287	strain: 14672	lat_lon: 51.0414 N 114.06 W	organism: Pseudomonas aeruginosa
NZ_LKPW01000004	470647	Pseudomonas aeruginosa	Pseudomonas aeruginosa strain 14673 contig_2, whole genome shotgun sequence.	Draft Genome Sequences of Five Pseudomonas aeruginosa Clinical Strains Isolated from Sputum Samples from Cystic Fibrosis Patients	mol_type: genomic DNA	country: Canada: Alberta	isolation_source: sputum	collected_by: Erika Lutter	collection_date: 2012	host: Homo sapiens	db_xref: taxon:287	strain: 14673	lat_lon: 51.0414 N 114.06 W	organism: Pseudomonas aeruginosa
NZ_LLKW01000002	232677	Pseudomonas aeruginosa	Pseudomonas aeruginosa strain WH-SGI-V-07056 WH-SGI-V-07056_contig10, whole genome shotgun sequence.	Phylogenetic Distribution of CRISPR-Cas Systems in Antibiotic-Resistant Pseudomonas aeruginosa	mol_type: genomic DNA	isolation_source: Hospital	collection_date: 1990	db_xref: taxon:287	strain: WH-SGI-V-07056	organism: Pseudomonas aeruginosa
NZ_LLKY01000057	232674	Pseudomonas aeruginosa	Pseudomonas aeruginosa strain WH-SGI-V-07058 WH-SGI-V-07058_contig9, whole genome shotgun sequence.	Phylogenetic Distribution of CRISPR-Cas Systems in Antibiotic-Resistant Pseudomonas aeruginosa	mol_type: genomic DNA	country: USA	isolation_source: Hospital	collection_date: 1994	db_xref: taxon:287	strain: WH-SGI-V-07058	organism: Pseudomonas aeruginosa
NZ_LLLG01000040	466842	Pseudomonas aeruginosa	Pseudomonas aeruginosa strain WH-SGI-V-07073 WH-SGI-V-07073_contig6, whole genome shotgun sequence.	Phylogenetic Distribution of CRISPR-Cas Systems in Antibiotic-Resistant Pseudomonas aeruginosa	mol_type: genomic DNA	country: USA	isolation_source: Hospital	collection_date: 1992	db_xref: taxon:287	strain: WH-SGI-V-07073	organism: Pseudomonas aeruginosa
NZ_LLLH01000045	466842	Pseudomonas aeruginosa	Pseudomonas aeruginosa strain WH-SGI-V-07071 WH-SGI-V-07071_contig6, whole genome shotgun sequence.	Phylogenetic Distribution of CRISPR-Cas Systems in Antibiotic-Resistant Pseudomonas aeruginosa	mol_type: genomic DNA	country: USA	isolation_source: Hospital	collection_date: 1992	db_xref: taxon:287	strain: WH-SGI-V-07071	organism: Pseudomonas aeruginosa
NZ_LLLJ01000067	232414	Pseudomonas aeruginosa	Pseudomonas aeruginosa strain WH-SGI-V-07063 WH-SGI-V-07063_contig9, whole genome shotgun sequence.	Phylogenetic Distribution of CRISPR-Cas Systems in Antibiotic-Resistant Pseudomonas aeruginosa	mol_type: genomic DNA	country: USA	isolation_source: Hospital	collection_date: 1992	db_xref: taxon:287	strain: WH-SGI-V-07063	organism: Pseudomonas aeruginosa
NZ_LLLQ01000002	234561	Pseudomonas aeruginosa	Pseudomonas aeruginosa strain WH-SGI-V-07066 WH-SGI-V-07066_contig10, whole genome shotgun sequence.	Phylogenetic Distribution of CRISPR-Cas Systems in Antibiotic-Resistant Pseudomonas aeruginosa	mol_type: genomic DNA	country: USA	isolation_source: Hospital	collection_date: 1993	db_xref: taxon:287	strain: WH-SGI-V-07066	organism: Pseudomonas aeruginosa
NZ_LLMI01000066	298846	Pseudomonas aeruginosa	Pseudomonas aeruginosa strain WH-SGI-V-07179 WH-SGI-V-07179_contig9, whole genome shotgun sequence.	Phylogenetic Distribution of CRISPR-Cas Systems in Antibiotic-Resistant Pseudomonas aeruginosa	mol_type: genomic DNA	country: France	isolation_source: Hospital	collection_date: 1992	db_xref: taxon:287	strain: WH-SGI-V-07179	organism: Pseudomonas aeruginosa
NZ_LLMO01000002	223258	Pseudomonas aeruginosa	Pseudomonas aeruginosa strain WH-SGI-V-07184 WH-SGI-V-07184_contig10, whole genome shotgun sequence.	Phylogenetic Distribution of CRISPR-Cas Systems in Antibiotic-Resistant Pseudomonas aeruginosa	mol_type: genomic DNA	country: France	isolation_source: Hospital	collection_date: 1992	db_xref: taxon:287	strain: WH-SGI-V-07184	organism: Pseudomonas aeruginosa
NZ_LLMS01000003	232470	Pseudomonas aeruginosa	Pseudomonas aeruginosa strain WH-SGI-V-07188 WH-SGI-V-07188_contig11, whole genome shotgun sequence.	Phylogenetic Distribution of CRISPR-Cas Systems in Antibiotic-Resistant Pseudomonas aeruginosa	mol_type: genomic DNA	country: USA	isolation_source: Hospital	collection_date: 1995	db_xref: taxon:287	strain: WH-SGI-V-07188	organism: Pseudomonas aeruginosa
NZ_LLMX01000046	293708	Pseudomonas aeruginosa	Pseudomonas aeruginosa strain WH-SGI-V-07226 WH-SGI-V-07226_contig8, whole genome shotgun sequence.	Phylogenetic Distribution of CRISPR-Cas Systems in Antibiotic-Resistant Pseudomonas aeruginosa	mol_type: genomic DNA	country: USA	isolation_source: Hospital	collection_date: 1995	db_xref: taxon:287	strain: WH-SGI-V-07226	organism: Pseudomonas aeruginosa
NZ_LLNB01000003	219262	Pseudomonas aeruginosa	Pseudomonas aeruginosa strain WH-SGI-V-07230 WH-SGI-V-07230_contig11, whole genome shotgun sequence.	Phylogenetic Distribution of CRISPR-Cas Systems in Antibiotic-Resistant Pseudomonas aeruginosa	mol_type: genomic DNA	country: USA	isolation_source: Hospital	collection_date: 1995	db_xref: taxon:287	strain: WH-SGI-V-07230	organism: Pseudomonas aeruginosa
NZ_LLNJ01000079	295652	Pseudomonas aeruginosa	Pseudomonas aeruginosa strain WH-SGI-V-07238 WH-SGI-V-07238_contig9, whole genome shotgun sequence.	Phylogenetic Distribution of CRISPR-Cas Systems in Antibiotic-Resistant Pseudomonas aeruginosa	mol_type: genomic DNA	country: USA	isolation_source: Hospital	collection_date: 1995	db_xref: taxon:287	strain: WH-SGI-V-07238	organism: Pseudomonas aeruginosa
NZ_LLNW01000005	219563	Pseudomonas aeruginosa	Pseudomonas aeruginosa strain WH-SGI-V-07372 WH-SGI-V-07372_contig13, whole genome shotgun sequence.	Phylogenetic Distribution of CRISPR-Cas Systems in Antibiotic-Resistant Pseudomonas aeruginosa	mol_type: genomic DNA	country: France	isolation_source: Hospital	collection_date: 1987	db_xref: taxon:287	strain: WH-SGI-V-07372	organism: Pseudomonas aeruginosa
NZ_LLNX01000062	292686	Pseudomonas aeruginosa	Pseudomonas aeruginosa strain WH-SGI-V-07373 WH-SGI-V-07373_contig8, whole genome shotgun sequence.	Phylogenetic Distribution of CRISPR-Cas Systems in Antibiotic-Resistant Pseudomonas aeruginosa	mol_type: genomic DNA	country: France	isolation_source: Hospital	collection_date: 1987	db_xref: taxon:287	strain: WH-SGI-V-07373	organism: Pseudomonas aeruginosa
NZ_LLNY01000135	223253	Pseudomonas aeruginosa	Pseudomonas aeruginosa strain WH-SGI-V-07374 WH-SGI-V-07374_contig9, whole genome shotgun sequence.	Phylogenetic Distribution of CRISPR-Cas Systems in Antibiotic-Resistant Pseudomonas aeruginosa	mol_type: genomic DNA	country: France	isolation_source: Hospital	collection_date: 1987	db_xref: taxon:287	strain: WH-SGI-V-07374	organism: Pseudomonas aeruginosa
NZ_LLOB01000034	469461	Pseudomonas aeruginosa	Pseudomonas aeruginosa strain WH-SGI-V-07377 WH-SGI-V-07377_contig6, whole genome shotgun sequence.	Phylogenetic Distribution of CRISPR-Cas Systems in Antibiotic-Resistant Pseudomonas aeruginosa	mol_type: genomic DNA	country: Switzerland	isolation_source: Hospital	collection_date: 1987	db_xref: taxon:287	strain: WH-SGI-V-07377	organism: Pseudomonas aeruginosa
NZ_LLPU01000106	286512	Pseudomonas aeruginosa	Pseudomonas aeruginosa strain WH-SGI-V-07488 WH_SGI_V_07488_9, whole genome shotgun sequence.	Phylogenetic Distribution of CRISPR-Cas Systems in Antibiotic-Resistant Pseudomonas aeruginosa	mol_type: genomic DNA	country: USA	isolation_source: Hospital	collection_date: 2005	db_xref: taxon:287	strain: WH-SGI-V-07488	organism: Pseudomonas aeruginosa
NZ_LLPW01000002	269526	Pseudomonas aeruginosa	Pseudomonas aeruginosa strain WH-SGI-V-07490 WH-SGI-V-07490_contig10, whole genome shotgun sequence.	Phylogenetic Distribution of CRISPR-Cas Systems in Antibiotic-Resistant Pseudomonas aeruginosa	mol_type: genomic DNA	country: USA	isolation_source: Hospital	collection_date: 2005	db_xref: taxon:287	strain: WH-SGI-V-07490	organism: Pseudomonas aeruginosa
NZ_LLQO01000184	18569	Pseudomonas aeruginosa	Pseudomonas aeruginosa strain WH-SGI-V-07508 WH-SGI-V-07508_contig73, whole genome shotgun sequence.	Phylogenetic Distribution of CRISPR-Cas Systems in Antibiotic-Resistant Pseudomonas aeruginosa	mol_type: genomic DNA	country: USA	isolation_source: Hospital	collection_date: 2005	db_xref: taxon:287	strain: WH-SGI-V-07508	organism: Pseudomonas aeruginosa		Truncated sequence identified post analysis
NZ_LLQR01000034	520019	Pseudomonas aeruginosa	Pseudomonas aeruginosa strain WH-SGI-V-07620 WH-SGI-V-07620_contig4, whole genome shotgun sequence.	Phylogenetic Distribution of CRISPR-Cas Systems in Antibiotic-Resistant Pseudomonas aeruginosa	mol_type: genomic DNA	country: USA	isolation_source: Hospital	collection_date: 2005	db_xref: taxon:287	strain: WH-SGI-V-07620	organism: Pseudomonas aeruginosa
NZ_LLRB01000003	232470	Pseudomonas aeruginosa	Pseudomonas aeruginosa strain WH-SGI-V-07630 WH-SGI-V-07630_contig11, whole genome shotgun sequence.	Phylogenetic Distribution of CRISPR-Cas Systems in Antibiotic-Resistant Pseudomonas aeruginosa	mol_type: genomic DNA	country: USA	isolation_source: Hospital	collection_date: 2005	db_xref: taxon:287	strain: WH-SGI-V-07630	organism: Pseudomonas aeruginosa
NZ_LLRN01000025	219371	Pseudomonas aeruginosa	Pseudomonas aeruginosa strain WH-SGI-V-07642 WH-SGI-V-07642_contig13, whole genome shotgun sequence.	Phylogenetic Distribution of CRISPR-Cas Systems in Antibiotic-Resistant Pseudomonas aeruginosa	mol_type: genomic DNA	country: USA	isolation_source: Hospital	collection_date: 2005	db_xref: taxon:287	strain: WH-SGI-V-07642	organism: Pseudomonas aeruginosa
NZ_LLRU01000089	232515	Pseudomonas aeruginosa	Pseudomonas aeruginosa strain WH-SGI-V-07649 WH-SGI-V-07649_contig9, whole genome shotgun sequence.	Phylogenetic Distribution of CRISPR-Cas Systems in Antibiotic-Resistant Pseudomonas aeruginosa	mol_type: genomic DNA	country: USA	isolation_source: Hospital	collection_date: 2005	db_xref: taxon:287	strain: WH-SGI-V-07649	organism: Pseudomonas aeruginosa
NZ_LLRV01000002	219950	Pseudomonas aeruginosa	Pseudomonas aeruginosa strain WH-SGI-V-07650 WH-SGI-V-07650_contig10, whole genome shotgun sequence.	Phylogenetic Distribution of CRISPR-Cas Systems in Antibiotic-Resistant Pseudomonas aeruginosa	mol_type: genomic DNA	country: USA	isolation_source: Hospital	collection_date: 2005	db_xref: taxon:287	strain: WH-SGI-V-07650	organism: Pseudomonas aeruginosa
NZ_LLRY01000002	247411	Pseudomonas aeruginosa	Pseudomonas aeruginosa strain WH-SGI-V-07678 WH-SGI-V-07678_contig10, whole genome shotgun sequence.	Phylogenetic Distribution of CRISPR-Cas Systems in Antibiotic-Resistant Pseudomonas aeruginosa	mol_type: genomic DNA	country: USA	isolation_source: Hospital	collection_date: 2005	db_xref: taxon:287	strain: WH-SGI-V-07678	organism: Pseudomonas aeruginosa
NZ_LLSL01000004	223281	Pseudomonas aeruginosa	Pseudomonas aeruginosa strain WH-SGI-V-07691 WH-SGI-V-07691_contig12, whole genome shotgun sequence.	Phylogenetic Distribution of CRISPR-Cas Systems in Antibiotic-Resistant Pseudomonas aeruginosa	mol_type: genomic DNA	country: USA	isolation_source: Hospital	collection_date: 2005	db_xref: taxon:287	strain: WH-SGI-V-07691	organism: Pseudomonas aeruginosa
NZ_LLSM01000073	218913	Pseudomonas aeruginosa	Pseudomonas aeruginosa strain WH-SGI-V-07692 WH-SGI-V-07692_contig9, whole genome shotgun sequence.	Phylogenetic Distribution of CRISPR-Cas Systems in Antibiotic-Resistant Pseudomonas aeruginosa	mol_type: genomic DNA	country: USA	isolation_source: Hospital	collection_date: 2005	db_xref: taxon:287	strain: WH-SGI-V-07692	organism: Pseudomonas aeruginosa
NZ_LLSP01000056	471202	Pseudomonas aeruginosa	Pseudomonas aeruginosa strain WH-SGI-V-07695 WH-SGI-V-07695_contig6, whole genome shotgun sequence.	Phylogenetic Distribution of CRISPR-Cas Systems in Antibiotic-Resistant Pseudomonas aeruginosa	mol_type: genomic DNA	country: USA	isolation_source: Hospital	collection_date: 2005	db_xref: taxon:287	strain: WH-SGI-V-07695	organism: Pseudomonas aeruginosa
NZ_LLTC01000059	344158	Pseudomonas aeruginosa	Pseudomonas aeruginosa strain WH-SGI-V-07708 WH-SGI-V-07708_contig8, whole genome shotgun sequence.	Phylogenetic Distribution of CRISPR-Cas Systems in Antibiotic-Resistant Pseudomonas aeruginosa	mol_type: genomic DNA	country: USA	isolation_source: Hospital	collection_date: 2005	db_xref: taxon:287	strain: WH-SGI-V-07708	organism: Pseudomonas aeruginosa
NZ_LLTE01000003	223892	Pseudomonas aeruginosa	Pseudomonas aeruginosa strain WH-SGI-V-07710 WH-SGI-V-07710_contig11, whole genome shotgun sequence.	Phylogenetic Distribution of CRISPR-Cas Systems in Antibiotic-Resistant Pseudomonas aeruginosa	mol_type: genomic DNA	country: USA	isolation_source: Veterinary	collection_date: 2008	db_xref: taxon:287	strain: WH-SGI-V-07710	organism: Pseudomonas aeruginosa
NZ_LLTT01000002	272123	Pseudomonas aeruginosa	Pseudomonas aeruginosa strain WH-SGI-V-07260 WH_SGI_V_07260_10, whole genome shotgun sequence.	Phylogenetic Distribution of CRISPR-Cas Systems in Antibiotic-Resistant Pseudomonas aeruginosa	mol_type: genomic DNA	country: Belgium	isolation_source: Sputum	collection_date: 1998	db_xref: taxon:287	strain: WH-SGI-V-07260	organism: Pseudomonas aeruginosa
NZ_LLUE01000017	218652	Pseudomonas aeruginosa	Pseudomonas aeruginosa strain WH-SGI-V-07278 WH-SGI-V-07278_contig12, whole genome shotgun sequence.	Phylogenetic Distribution of CRISPR-Cas Systems in Antibiotic-Resistant Pseudomonas aeruginosa	mol_type: genomic DNA	country: Turkey	isolation_source: Burn	collection_date: 1997	db_xref: taxon:287	strain: WH-SGI-V-07278	organism: Pseudomonas aeruginosa
NZ_LLUF01000034	496621	Pseudomonas aeruginosa	Pseudomonas aeruginosa strain WH-SGI-V-07279 WH_SGI_V_07279_4, whole genome shotgun sequence.	Phylogenetic Distribution of CRISPR-Cas Systems in Antibiotic-Resistant Pseudomonas aeruginosa	mol_type: genomic DNA	country: Portugal	isolation_source: CF	collection_date: 1997	db_xref: taxon:287	strain: WH-SGI-V-07279	organism: Pseudomonas aeruginosa
NZ_LLUG01000023	496811	Pseudomonas aeruginosa	Pseudomonas aeruginosa strain WH-SGI-V-07280 WH_SGI_V_07280_3, whole genome shotgun sequence.	Phylogenetic Distribution of CRISPR-Cas Systems in Antibiotic-Resistant Pseudomonas aeruginosa	mol_type: genomic DNA	country: Portugal	isolation_source: CF	collection_date: 1997	db_xref: taxon:287	strain: WH-SGI-V-07280	organism: Pseudomonas aeruginosa
NZ_LLUH01000136	220000	Pseudomonas aeruginosa	Pseudomonas aeruginosa strain WH-SGI-V-07281 WH-SGI-V-07281_contig4, whole genome shotgun sequence.	Phylogenetic Distribution of CRISPR-Cas Systems in Antibiotic-Resistant Pseudomonas aeruginosa	mol_type: genomic DNA	country: Portugal	isolation_source: CF	collection_date: 1997	db_xref: taxon:287	strain: WH-SGI-V-07281	organism: Pseudomonas aeruginosa
NZ_LLUQ01000002	251937	Pseudomonas aeruginosa	Pseudomonas aeruginosa strain WH-SGI-V-07294 WH_SGI_V_07294_10, whole genome shotgun sequence.	Phylogenetic Distribution of CRISPR-Cas Systems in Antibiotic-Resistant Pseudomonas aeruginosa	mol_type: genomic DNA	country: USA	isolation_source: Sore	collection_date: 1997	db_xref: taxon:287	strain: WH-SGI-V-07294	organism: Pseudomonas aeruginosa
NZ_LOQZ01000047	66966	Pseudomonas aeruginosa	Pseudomonas aeruginosa strain SMC4386 contig_47, whole genome shotgun sequence.	Genome Sequence of Pseudomonas aeruginosa SMC4386	mol_type: genomic DNA	country: India: Madurai, Aravind Eye Hospital	isolation_source: eye	collection_date: 2009	host: Homo sapiens	db_xref: taxon:287	strain: SMC4386	organism: Pseudomonas aeruginosa
NZ_LORA01000094	8771	Pseudomonas aeruginosa	Pseudomonas aeruginosa strain SMC4386_delta_CRISPR_Cas contig_94, whole genome shotgun sequence.	Genome Sequence of Pseudomonas aeruginosa SMC4386 (delta)CRISPR-Cas	mol_type: genomic DNA	country: India: Madurai, Aravind Eye Hospital	isolation_source: eye	collection_date: 2009	host: Homo sapiens	db_xref: taxon:287	strain: SMC4386_delta_CRISPR_Cas	organism: Pseudomonas aeruginosa
NZ_LRYI01000058	268851	Pseudomonas aeruginosa	Pseudomonas aeruginosa strain AU2342 NODE_8_length_268851_cov_9.81428_ID_15, whole genome shotgun sequence.	Draft Genome Sequences of 63 Pseudomonas aeruginosa Isolates Recovered from Cystic Fibrosis Sputum	mol_type: genomic DNA	country: USA	isolation_source: sputum	collected_by: Dr. John J. LiPuma, University of Michigan	collection_date: 2000	note: Patient 2	host: Homo sapiens	db_xref: taxon:287	strain: AU2342	organism: Pseudomonas aeruginosa
NZ_LRYJ01000002	219124	Pseudomonas aeruginosa	Pseudomonas aeruginosa strain AU5471 NODE_11_length_219124_cov_7.14891_ID_21, whole genome shotgun sequence.	Draft Genome Sequences of 63 Pseudomonas aeruginosa Isolates Recovered from Cystic Fibrosis Sputum	mol_type: genomic DNA	country: USA	isolation_source: sputum	collected_by: Dr. John J. LiPuma, University of Michigan	collection_date: 2003	note: Patient 2	host: Homo sapiens	db_xref: taxon:287	strain: AU5471	organism: Pseudomonas aeruginosa
NZ_LRYK01000001	219155	Pseudomonas aeruginosa	Pseudomonas aeruginosa strain AU10241 NODE_10_length_219155_cov_7.15169_ID_19, whole genome shotgun sequence.	Draft Genome Sequences of 63 Pseudomonas aeruginosa Isolates Recovered from Cystic Fibrosis Sputum	mol_type: genomic DNA	country: USA	isolation_source: sputum	collected_by: Dr. John J. LiPuma, University of Michigan	collection_date: 2005	note: Patient 2	host: Homo sapiens	db_xref: taxon:287	strain: AU10241	organism: Pseudomonas aeruginosa
NZ_LRYW01000078	219205	Pseudomonas aeruginosa	Pseudomonas aeruginosa strain AU7033 NODE_7_length_219205_cov_8.86142_ID_13, whole genome shotgun sequence.	Draft Genome Sequences of 63 Pseudomonas aeruginosa Isolates Recovered from Cystic Fibrosis Sputum	mol_type: genomic DNA	country: USA	isolation_source: sputum	collected_by: Dr. John J. LiPuma, University of Michigan	collection_date: 2004	note: Patient 6	host: Homo sapiens	db_xref: taxon:287	strain: AU7033	organism: Pseudomonas aeruginosa
NZ_LRYX01000055	268946	Pseudomonas aeruginosa	Pseudomonas aeruginosa strain AU10583 NODE_9_length_268946_cov_5.88182_ID_17, whole genome shotgun sequence.	Draft Genome Sequences of 63 Pseudomonas aeruginosa Isolates Recovered from Cystic Fibrosis Sputum	mol_type: genomic DNA	country: USA	isolation_source: sputum	collected_by: Dr. John J. LiPuma, University of Michigan	collection_date: 2006	note: Patient 6	host: Homo sapiens	db_xref: taxon:287	strain: AU10583	organism: Pseudomonas aeruginosa
NZ_LRYY01000003	219205	Pseudomonas aeruginosa	Pseudomonas aeruginosa strain AU18068 NODE_12_length_219205_cov_8.31131_ID_23, whole genome shotgun sequence.	Draft Genome Sequences of 63 Pseudomonas aeruginosa Isolates Recovered from Cystic Fibrosis Sputum	mol_type: genomic DNA	country: USA	isolation_source: sputum	collected_by: Dr. John J. LiPuma, University of Michigan	collection_date: 2009	note: Patient 6	host: Homo sapiens	db_xref: taxon:287	strain: AU18068	organism: Pseudomonas aeruginosa
NZ_LRYZ01000001	219205	Pseudomonas aeruginosa	Pseudomonas aeruginosa strain AU24156 NODE_10_length_219205_cov_8.01086_ID_19, whole genome shotgun sequence.	Draft Genome Sequences of 63 Pseudomonas aeruginosa Isolates Recovered from Cystic Fibrosis Sputum	mol_type: genomic DNA	country: USA	isolation_source: sputum	collected_by: Dr. John J. LiPuma, University of Michigan	collection_date: 2012	note: Patient 6	host: Homo sapiens	db_xref: taxon:287	strain: AU24156	organism: Pseudomonas aeruginosa
NZ_LRZJ01000038	267750	Pseudomonas aeruginosa	Pseudomonas aeruginosa strain AU9017 NODE_8_length_267750_cov_6.95162_ID_15, whole genome shotgun sequence.	Draft Genome Sequences of 63 Pseudomonas aeruginosa Isolates Recovered from Cystic Fibrosis Sputum	mol_type: genomic DNA	country: USA	isolation_source: sputum	collected_by: Dr. John J. LiPuma, University of Michigan	collection_date: 2005	note: Patient 9	host: Homo sapiens	db_xref: taxon:287	strain: AU9017	organism: Pseudomonas aeruginosa
NZ_LRZK01000046	379005	Pseudomonas aeruginosa	Pseudomonas aeruginosa strain AU10502 NODE_6_length_379005_cov_6.16345_ID_11, whole genome shotgun sequence.	Draft Genome Sequences of 63 Pseudomonas aeruginosa Isolates Recovered from Cystic Fibrosis Sputum	mol_type: genomic DNA	country: USA	isolation_source: sputum	collected_by: Dr. John J. LiPuma, University of Michigan	collection_date: 2006	note: Patient 9	host: Homo sapiens	db_xref: taxon:287	strain: AU10502	organism: Pseudomonas aeruginosa
NZ_LRZL01000038	234661	Pseudomonas aeruginosa	Pseudomonas aeruginosa strain AU11990 NODE_8_length_234661_cov_8.3071_ID_15, whole genome shotgun sequence.	Draft Genome Sequences of 63 Pseudomonas aeruginosa Isolates Recovered from Cystic Fibrosis Sputum	mol_type: genomic DNA	country: USA	isolation_source: sputum	collected_by: Dr. John J. LiPuma, University of Michigan	collection_date: 2006	note: Patient 9	host: Homo sapiens	db_xref: taxon:287	strain: AU11990	organism: Pseudomonas aeruginosa
NZ_LRZM01000046	329786	Pseudomonas aeruginosa	Pseudomonas aeruginosa strain AU11991 NODE_8_length_329786_cov_7.32182_ID_15, whole genome shotgun sequence.	Draft Genome Sequences of 63 Pseudomonas aeruginosa Isolates Recovered from Cystic Fibrosis Sputum	mol_type: genomic DNA	country: USA	isolation_source: sputum	collected_by: Dr. John J. LiPuma, University of Michigan	collection_date: 2006	note: Patient 9	host: Homo sapiens	db_xref: taxon:287	strain: AU11991	organism: Pseudomonas aeruginosa
NZ_LRZN01000037	234663	Pseudomonas aeruginosa	Pseudomonas aeruginosa strain AU12424 NODE_8_length_234663_cov_10.8076_ID_15, whole genome shotgun sequence.	Draft Genome Sequences of 63 Pseudomonas aeruginosa Isolates Recovered from Cystic Fibrosis Sputum	mol_type: genomic DNA	country: USA	isolation_source: sputum	collected_by: Dr. John J. LiPuma, University of Michigan	collection_date: 2006	note: Patient 9	host: Homo sapiens	db_xref: taxon:287	strain: AU12424	organism: Pseudomonas aeruginosa
NZ_LRZO01000061	216150	Pseudomonas aeruginosa	Pseudomonas aeruginosa strain AU18274 NODE_9_length_216150_cov_6.53933_ID_17, whole genome shotgun sequence.	Draft Genome Sequences of 63 Pseudomonas aeruginosa Isolates Recovered from Cystic Fibrosis Sputum	mol_type: genomic DNA	country: USA	isolation_source: sputum	collected_by: Dr. John J. LiPuma, University of Michigan	collection_date: 2009	note: Patient 9	host: Homo sapiens	db_xref: taxon:287	strain: AU18274	organism: Pseudomonas aeruginosa
NZ_LRZP01000080	216094	Pseudomonas aeruginosa	Pseudomonas aeruginosa strain AU25116 NODE_9_length_216094_cov_7.93812_ID_17, whole genome shotgun sequence.	Draft Genome Sequences of 63 Pseudomonas aeruginosa Isolates Recovered from Cystic Fibrosis Sputum	mol_type: genomic DNA	country: USA	isolation_source: sputum	collected_by: Dr. John J. LiPuma, University of Michigan	collection_date: 2012	note: Patient 9	host: Homo sapiens	db_xref: taxon:287	strain: AU25116	organism: Pseudomonas aeruginosa
NZ_LRZQ01000002	213685	Pseudomonas aeruginosa	Pseudomonas aeruginosa strain AU9899 NODE_11_length_213685_cov_7.05914_ID_21, whole genome shotgun sequence.	Draft Genome Sequences of 63 Pseudomonas aeruginosa Isolates Recovered from Cystic Fibrosis Sputum	mol_type: genomic DNA	country: USA	isolation_source: sputum	collected_by: Dr. John J. LiPuma, University of Michigan	collection_date: 2005	note: Patient 10	host: Homo sapiens	db_xref: taxon:287	strain: AU9899	organism: Pseudomonas aeruginosa
NZ_LRZR01000049	232240	Pseudomonas aeruginosa	Pseudomonas aeruginosa strain AU13210 NODE_9_length_232240_cov_8.68315_ID_17, whole genome shotgun sequence.	Draft Genome Sequences of 63 Pseudomonas aeruginosa Isolates Recovered from Cystic Fibrosis Sputum	mol_type: genomic DNA	country: USA	isolation_source: sputum	collected_by: Dr. John J. LiPuma, University of Michigan	collection_date: 2007	note: Patient 10	host: Homo sapiens	db_xref: taxon:287	strain: AU13210	organism: Pseudomonas aeruginosa
NZ_LRZS01000049	268070	Pseudomonas aeruginosa	Pseudomonas aeruginosa strain AU19803 NODE_6_length_268070_cov_10.6259_ID_11, whole genome shotgun sequence.	Draft Genome Sequences of 63 Pseudomonas aeruginosa Isolates Recovered from Cystic Fibrosis Sputum	mol_type: genomic DNA	country: USA	isolation_source: sputum	collected_by: Dr. John J. LiPuma, University of Michigan	collection_date: 2010	note: Patient 10	host: Homo sapiens	db_xref: taxon:287	strain: AU19803	organism: Pseudomonas aeruginosa
NZ_LRZT01000064	268066	Pseudomonas aeruginosa	Pseudomonas aeruginosa strain AU19804 NODE_7_length_268066_cov_10.0012_ID_13, whole genome shotgun sequence.	Draft Genome Sequences of 63 Pseudomonas aeruginosa Isolates Recovered from Cystic Fibrosis Sputum	mol_type: genomic DNA	country: USA	isolation_source: sputum	collected_by: Dr. John J. LiPuma, University of Michigan	collection_date: 2010	note: Patient 10	host: Homo sapiens	db_xref: taxon:287	strain: AU19804	organism: Pseudomonas aeruginosa
NZ_LRZU01000001	201460	Pseudomonas aeruginosa	Pseudomonas aeruginosa strain AU10658 NODE_10_length_201460_cov_9.73807_ID_19, whole genome shotgun sequence.	Draft Genome Sequences of 63 Pseudomonas aeruginosa Isolates Recovered from Cystic Fibrosis Sputum	mol_type: genomic DNA	country: USA	isolation_source: sputum	collected_by: Dr. John J. LiPuma, University of Michigan	collection_date: 2006	note: Patient 11	host: Homo sapiens	db_xref: taxon:287	strain: AU10658	organism: Pseudomonas aeruginosa
NZ_LRZV01000002	219203	Pseudomonas aeruginosa	Pseudomonas aeruginosa strain AU17091 NODE_11_length_219203_cov_10.7956_ID_21, whole genome shotgun sequence.	Draft Genome Sequences of 63 Pseudomonas aeruginosa Isolates Recovered from Cystic Fibrosis Sputum	mol_type: genomic DNA	country: USA	isolation_source: sputum	collected_by: Dr. John J. LiPuma, University of Michigan	collection_date: 2008	note: Patient 11	host: Homo sapiens	db_xref: taxon:287	strain: AU17091	organism: Pseudomonas aeruginosa
NZ_LRZW01000064	200587	Pseudomonas aeruginosa	Pseudomonas aeruginosa strain AU21076 NODE_9_length_200587_cov_7.89308_ID_17, whole genome shotgun sequence.	Draft Genome Sequences of 63 Pseudomonas aeruginosa Isolates Recovered from Cystic Fibrosis Sputum	mol_type: genomic DNA	country: USA	isolation_source: sputum	collected_by: Dr. John J. LiPuma, University of Michigan	collection_date: 2010	note: Patient 11	host: Homo sapiens	db_xref: taxon:287	strain: AU21076	organism: Pseudomonas aeruginosa
NZ_LRZX01000004	220358	Pseudomonas aeruginosa	Pseudomonas aeruginosa strain AU25210 NODE_13_length_220358_cov_8.57464_ID_25, whole genome shotgun sequence.	Draft Genome Sequences of 63 Pseudomonas aeruginosa Isolates Recovered from Cystic Fibrosis Sputum	mol_type: genomic DNA	country: USA	isolation_source: sputum	collected_by: Dr. John J. LiPuma, University of Michigan	collection_date: 2012	note: Patient 11	host: Homo sapiens	db_xref: taxon:287	strain: AU25210	organism: Pseudomonas aeruginosa
NZ_LT673656	6288645	Pseudomonas aeruginosa	Pseudomonas aeruginosa isolate PcyII-10 genome assembly, chromosome: PcyII-10.	-	mol_type: genomic DNA	db_xref: taxon:287	isolate: PcyII-10	chromosome: PcyII-10	organism: Pseudomonas aeruginosa
NZ_LYLY01000079	222821	Pseudomonas aeruginosa	Pseudomonas aeruginosa strain ET02 scaffold_8, whole genome shotgun sequence.	Draft genome sequence of Pseudomonas aeruginosa strain ET02 isolated from rectal swab in Brazil	mol_type: genomic DNA	country: Brazil	isolation_source: rectal swab	collected_by: Marco Vianello	collection_date: Mar-2013	host: Homo sapiens	db_xref: taxon:287	strain: ET02	lat_lon: 2.91402 S 59.9919 W	organism: Pseudomonas aeruginosa
NZ_LZQG01000001	530573	Pseudomonas aeruginosa	Pseudomonas aeruginosa strain PHLS08916 scaffold1.1, whole genome shotgun sequence.	-	mol_type: genomic DNA	country: United Kingdom	collection_date: 2003	db_xref: taxon:287	strain: PHLS08916	organism: Pseudomonas aeruginosa
NZ_LZTM01000023	269995	Pseudomonas aeruginosa	Pseudomonas aeruginosa strain Li010 scaffold3.1, whole genome shotgun sequence.	-	mol_type: genomic DNA	country: Portugal	collection_date: 1997	db_xref: taxon:287	strain: Li010	organism: Pseudomonas aeruginosa
NZ_MPUL01000007	115011	Pseudomonas aeruginosa	Pseudomonas aeruginosa strain CCF_696 contig_7, whole genome shotgun sequence.	WGS of SAMN05774241	mol_type: genomic DNA	collected_by: Robert A. Bonomo	host: Homo sapiens	db_xref: taxon:287	strain: CCF_696	lat_lon: 41.5 N 81.7 W	organism: Pseudomonas aeruginosa
NZ_MPUM01000003	192876	Pseudomonas aeruginosa	Pseudomonas aeruginosa strain CCF_715 contig_3, whole genome shotgun sequence.	WGS of SAMN05774242	mol_type: genomic DNA	collected_by: Robert A. Bonomo	host: Homo sapiens	db_xref: taxon:287	strain: CCF_715	lat_lon: 41.5 N 81.7 W	organism: Pseudomonas aeruginosa
NZ_MPUN01000155	245145	Pseudomonas aeruginosa	Pseudomonas aeruginosa strain CCF_716 contig_155, whole genome shotgun sequence.	WGS of SAMN05774243	mol_type: genomic DNA	collected_by: Robert A. Bonomo	host: Homo sapiens	db_xref: taxon:287	strain: CCF_716	lat_lon: 41.5 N 81.7 W	organism: Pseudomonas aeruginosa
NZ_MPUO01000001	87645	Pseudomonas aeruginosa	Pseudomonas aeruginosa strain CCF_776 contig_1, whole genome shotgun sequence.	WGS of SAMN05774244	mol_type: genomic DNA	collected_by: Robert A. Bonomo	host: Homo sapiens	db_xref: taxon:287	strain: CCF_776	lat_lon: 41.5 N 81.7 W	organism: Pseudomonas aeruginosa
NZ_MPVH01000001	87513	Pseudomonas aeruginosa	Pseudomonas aeruginosa strain CLB24402 contig_1, whole genome shotgun sequence.	WGS of SAMN05774263	mol_type: genomic DNA	collected_by: Robert A. Bonomo	host: Homo sapiens	db_xref: taxon:287	strain: CLB24402	organism: Pseudomonas aeruginosa
NZ_MPVI01000015	219045	Pseudomonas aeruginosa	Pseudomonas aeruginosa strain CLB24405 contig_15, whole genome shotgun sequence.	WGS of SAMN05774264	mol_type: genomic DNA	collected_by: Robert A. Bonomo	host: Homo sapiens	db_xref: taxon:287	strain: CLB24405	organism: Pseudomonas aeruginosa
NZ_MTLL01000150	136888	Pseudomonas aeruginosa	Pseudomonas aeruginosa strain DP_4 Cont150, whole genome shotgun sequence.	Widely used disinfectants can promote antibiotic resistance	mol_type: genomic DNA	country: USA	isolation_source: Aerobic fed-batch lab bioreactor, inoculated from river sediment microbial communities and fed with dextrin/peptone	collection_date: 2011	db_xref: taxon:287	strain: DP_4	organism: Pseudomonas aeruginosa
NZ_MTLM01000123	139602	Pseudomonas aeruginosa	Pseudomonas aeruginosa strain DPB_4 Cont123, whole genome shotgun sequence.	Widely used disinfectants can promote antibiotic resistance	mol_type: genomic DNA	country: USA	isolation_source: Aerobic fed-batch lab bioreactor, inoculated from river sediment microbial communities and fed with benzalkonium chloride plus dextrin/peptone	collection_date: 2011	db_xref: taxon:287	strain: DPB_4	organism: Pseudomonas aeruginosa
NZ_MUKZ01000010	219208	Pseudomonas aeruginosa	Pseudomonas aeruginosa strain SCH_ABX18 ABX18_contig000010, whole genome shotgun sequence.	Isogenic divergence of Pseudomonas aeruginosa	mol_type: genomic DNA	country: USA: Seattle	isolation_source: Airway secretion	collected_by: Xuan Qin	collection_date: 26-Nov-2013	host: Homo sapiens	db_xref: taxon:287	strain: SCH_ABX18	lat_lon: 47.6652 N 122.283 W	organism: Pseudomonas aeruginosa
NZ_MULA01000012	219204	Pseudomonas aeruginosa	Pseudomonas aeruginosa strain SCH_ABX17 ABX17_contig000012, whole genome shotgun sequence.	Isogenic divergence of Pseudomonas aeruginosa	mol_type: genomic DNA	country: USA: Seattle	isolation_source: Airway secretion	collected_by: Xuan Qin	collection_date: 26-Nov-2013	host: Homo sapiens	db_xref: taxon:287	strain: SCH_ABX17	lat_lon: 47.6652 N 122.283 W	organism: Pseudomonas aeruginosa
NZ_MULG01000007	337623	Pseudomonas aeruginosa	Pseudomonas aeruginosa strain SCH_ABX11 ABX11_contig000007, whole genome shotgun sequence.	Isogenic divergence of Pseudomonas aeruginosa	mol_type: genomic DNA	country: USA: Seattle	isolation_source: Airway secretion	collected_by: Xuan Qin	collection_date: 19-Nov-2013	host: Homo sapiens	db_xref: taxon:287	strain: SCH_ABX11	lat_lon: 47.6652 N 122.283 W	organism: Pseudomonas aeruginosa
NZ_MULH01000009	219404	Pseudomonas aeruginosa	Pseudomonas aeruginosa strain SCH_ABX10 ABX10_contig000009, whole genome shotgun sequence.	Isogenic divergence of Pseudomonas aeruginosa	mol_type: genomic DNA	country: USA: Seattle	isolation_source: Airway secretion	collected_by: Xuan Qin	collection_date: 17-Sep-2013	host: Homo sapiens	db_xref: taxon:287	strain: SCH_ABX10	lat_lon: 47.6652 N 122.283 W	organism: Pseudomonas aeruginosa
NZ_MVBP01000014	163902	Pseudomonas aeruginosa	Pseudomonas aeruginosa strain SCH_ABX09 ABX09_contig000014, whole genome shotgun sequence.	Genome sequences of Pseudomonas aeruginosa at SCH	mol_type: genomic DNA	country: USA: Seattle	isolation_source: Airway secretion	collected_by: Xuan Qin	collection_date: 17-Sep-2013	host: Homo sapiens	db_xref: taxon:287	strain: SCH_ABX09	lat_lon: 47.6652 N 122.283 W	organism: Pseudomonas aeruginosa
NZ_MVBR01000010	219843	Pseudomonas aeruginosa	Pseudomonas aeruginosa strain SCH_ABX07 ABX07_contig000010, whole genome shotgun sequence.	Genome sequences of Pseudomonas aeruginosa at SCH	mol_type: genomic DNA	country: USA: Seattle	isolation_source: Airway secretion	collected_by: Xuan Qin	collection_date: 13-Aug-2013	host: Homo sapiens	db_xref: taxon:287	strain: SCH_ABX07	lat_lon: 47.6652 N 122.283 W	organism: Pseudomonas aeruginosa
NZ_MVBS01000010	213320	Pseudomonas aeruginosa	Pseudomonas aeruginosa strain SCH_ABX06 ABX06_contig000010, whole genome shotgun sequence.	Genome sequences of Pseudomonas aeruginosa at SCH	mol_type: genomic DNA	country: USA: Seattle	isolation_source: Airway secretion	collected_by: Xuan Qin	collection_date: 06-Aug-2013	host: Homo sapiens	db_xref: taxon:287	strain: SCH_ABX06	lat_lon: 47.6652 N 122.283 W	organism: Pseudomonas aeruginosa
NZ_MVBV01000009	213320	Pseudomonas aeruginosa	Pseudomonas aeruginosa strain SCH_ABX05 ABX05_contig000009, whole genome shotgun sequence.	Genome sequences of Pseudomonas aeruginosa at SCH	mol_type: genomic DNA	country: USA: Seattle	isolation_source: Airway secretion	collected_by: Xuan Qin	collection_date: 06-Aug-2013	host: Homo sapiens	db_xref: taxon:287	strain: SCH_ABX05	lat_lon: 47.6652 N 122.283 W	organism: Pseudomonas aeruginosa
NZ_MVGV01000009	282148	Pseudomonas aeruginosa	Pseudomonas aeruginosa strain ATCC BAA-2108 IPC1576_9.1, whole genome shotgun sequence.	Exposing the challenges of antimicrobial resistance prediction with a drug-resistant Pseudomonas aeruginosa panel	mol_type: genomic DNA	country: USA	collection_date: 1995/1996	host: Homo sapiens	db_xref: taxon:287	strain: ATCC BAA-2108	culture_collection: ATCC:BAA-2108	organism: Pseudomonas aeruginosa
NZ_MVGW01000002	696077	Pseudomonas aeruginosa	Pseudomonas aeruginosa strain ATCC BAA-2109 IPC1577_2.1, whole genome shotgun sequence.	Exposing the challenges of antimicrobial resistance prediction with a drug-resistant Pseudomonas aeruginosa panel	mol_type: genomic DNA	country: USA	collection_date: 1995/1996	host: Homo sapiens	db_xref: taxon:287	strain: ATCC BAA-2109	culture_collection: ATCC:BAA-2109	organism: Pseudomonas aeruginosa
NZ_MVGY01000009	232771	Pseudomonas aeruginosa	Pseudomonas aeruginosa strain ATCC BAA-2111 IPC1579_9.1, whole genome shotgun sequence.	Exposing the challenges of antimicrobial resistance prediction with a drug-resistant Pseudomonas aeruginosa panel	mol_type: genomic DNA	country: USA	collection_date: 1995/1996	host: Homo sapiens	db_xref: taxon:287	strain: ATCC BAA-2111	culture_collection: ATCC:BAA-2111	organism: Pseudomonas aeruginosa
NZ_MVHA01000001	893549	Pseudomonas aeruginosa	Pseudomonas aeruginosa strain ATCC BAA-2113 IPC1581_1.1, whole genome shotgun sequence.	Exposing the challenges of antimicrobial resistance prediction with a drug-resistant Pseudomonas aeruginosa panel	mol_type: genomic DNA	country: USA	collection_date: 1995/1996	host: Homo sapiens	db_xref: taxon:287	strain: ATCC BAA-2113	culture_collection: ATCC:BAA-2113	organism: Pseudomonas aeruginosa
NZ_MWUL01000033	219216	Pseudomonas aeruginosa	Pseudomonas aeruginosa strain M26 26_R1__paired__trimmed__paired__contig_33, whole genome shotgun sequence.	Whole genome sequenicng of Pseudomonas aeruginosa M26	mol_type: genomic DNA	country: Malaysia: Kuala Lumpur	isolation_source: mid-stream urine	collected_by: YF Ngeow	collection_date: Dec-2012	host: Homo sapiens	db_xref: taxon:287	strain: M26	lat_lon: 3.1128 N 101.653 E	organism: Pseudomonas aeruginosa
NZ_MWXI01000008	282643	Pseudomonas aeruginosa	Pseudomonas aeruginosa strain 354 scaffold_7, whole genome shotgun sequence.	Genomic characterization of environmental Pseudomonas aeruginosa isolated from dental unit waterlines revealed ISPA11 as a chaotropic element	mol_type: genomic DNA	country: Canada: Montreal	isolation_source: sputum	collection_date: 1997	db_xref: taxon:287	strain: 354	organism: Pseudomonas aeruginosa
NZ_MWXL01000005	522701	Pseudomonas aeruginosa	Pseudomonas aeruginosa strain 282 scaffold_4, whole genome shotgun sequence.	Genomic characterization of environmental Pseudomonas aeruginosa isolated from dental unit waterlines revealed ISPA11 as a chaotropic element	mol_type: genomic DNA	country: Canada: Montreal	isolation_source: sputum	collection_date: 1997	db_xref: taxon:287	strain: 282	organism: Pseudomonas aeruginosa
NZ_MWYJ01000006	336299	Pseudomonas aeruginosa	Pseudomonas aeruginosa strain E-500 scaffold_5, whole genome shotgun sequence.	Genomic characterization of environmental Pseudomonas aeruginosa isolated from dental unit waterlines revealed ISPA11 as a chaotropic element	mol_type: genomic DNA	country: Canada: Mont-Laurier	isolation_source: infected lung	collection_date: 1989	db_xref: taxon:287	strain: E-500	organism: Pseudomonas aeruginosa
NZ_MWYN01000006	522683	Pseudomonas aeruginosa	Pseudomonas aeruginosa strain VD609 scaffold_5, whole genome shotgun sequence.	Genomic characterization of environmental Pseudomonas aeruginosa isolated from dental unit waterlines revealed ISPA11 as a chaotropic element	mol_type: genomic DNA	country: Canada: McMasterville	isolation_source: infected lung	collection_date: 1990	db_xref: taxon:287	strain: VD609	organism: Pseudomonas aeruginosa
NZ_MWYO01000004	473160	Pseudomonas aeruginosa	Pseudomonas aeruginosa strain VD171 scaffold_3, whole genome shotgun sequence.	Genomic characterization of environmental Pseudomonas aeruginosa isolated from dental unit waterlines revealed ISPA11 as a chaotropic element	mol_type: genomic DNA	country: Canada: McMasterville	isolation_source: infected lung	collection_date: 1987	db_xref: taxon:287	strain: VD171	organism: Pseudomonas aeruginosa
NZ_MWYP01000005	522677	Pseudomonas aeruginosa	Pseudomonas aeruginosa strain VD564 scaffold_4, whole genome shotgun sequence.	Genomic characterization of environmental Pseudomonas aeruginosa isolated from dental unit waterlines revealed ISPA11 as a chaotropic element	mol_type: genomic DNA	country: Canada: McMasterville	isolation_source: infected lung	collection_date: 1990	db_xref: taxon:287	strain: VD564	organism: Pseudomonas aeruginosa
NZ_MWYR01000007	287753	Pseudomonas aeruginosa	Pseudomonas aeruginosa strain VD329 scaffold_6, whole genome shotgun sequence.	Genomic characterization of environmental Pseudomonas aeruginosa isolated from dental unit waterlines revealed ISPA11 as a chaotropic element	mol_type: genomic DNA	country: Canada: McMasterville	isolation_source: infected lung	collection_date: 1988	db_xref: taxon:287	strain: VD329	organism: Pseudomonas aeruginosa
NZ_MWYS01000005	473205	Pseudomonas aeruginosa	Pseudomonas aeruginosa strain VD706 scaffold_4, whole genome shotgun sequence.	Genomic characterization of environmental Pseudomonas aeruginosa isolated from dental unit waterlines revealed ISPA11 as a chaotropic element	mol_type: genomic DNA	country: Canada: McMasterville	isolation_source: infected lung	collection_date: 1989	db_xref: taxon:287	strain: VD706	organism: Pseudomonas aeruginosa
NZ_MYFK01000037	219366	Pseudomonas aeruginosa	Pseudomonas aeruginosa strain UAEM 02 NODE_8_length_219366_cov_93.1248_ID_21, whole genome shotgun sequence.	Draft genome sequence of Pseudomonas aeruginosa NA04 bacterium isolated from entomopathogenic nematode	mol_type: genomic DNA	country: Mexico: Morelos	isolation_source: soil	collected_by: Rosalba Salgado Moreles	identified_by: Rosalba Salgado Morales	collection_date: 24-Jun-2014	host: nematode	db_xref: taxon:287	strain: UAEM 02	lat_lon: 18.9214 N 99.04 W	organism: Pseudomonas aeruginosa
NZ_NBVZ01000016	270423	Pseudomonas aeruginosa	Pseudomonas aeruginosa strain DZ-B1 BN4_774_1__paired__contig_16, whole genome shotgun sequence.	Presence of VIM-2 positive Pseudomonas species in chickens and their surrounding environment	mol_type: genomic DNA	country: China: Shandong	isolation_source: feces swab	collected_by: Beijing Advanced Innovation Center for Food Nutrition and Human Health, College of Veterinary Medicine, China Agricultural University	collection_date: Nov-2014	host: swallow	db_xref: taxon:287	strain: DZ-B1	organism: Pseudomonas aeruginosa
NZ_NFFT01000009	268953	Pseudomonas aeruginosa	Pseudomonas aeruginosa strain S658_C13_RS S658_C13_RS_NODE_9_length_268953, whole genome shotgun sequence.	-	mol_type: genomic DNA	country: Italy: Ancona	isolation_source: Respiratory Sample	collected_by: Pseudomonas Italian work group	collection_date: 2013/2014	host: Homo sapiens	db_xref: taxon:287	strain: S658_C13_RS	lat_lon: 43.35 N 13.3 E	organism: Pseudomonas aeruginosa
NZ_NFFU01000007	269143	Pseudomonas aeruginosa	Pseudomonas aeruginosa strain S650_C13_BS S650_C13_BS_NODE_7_length_269143, whole genome shotgun sequence.	-	mol_type: genomic DNA	country: Italy: Ancona	isolation_source: blood	collected_by: Pseudomonas Italian work group	collection_date: 2013/2014	host: Homo sapiens	db_xref: taxon:287	strain: S650_C13_BS	lat_lon: 43.35 N 13.3 E	organism: Pseudomonas aeruginosa
NZ_NFFW01000009	219320	Pseudomonas aeruginosa	Pseudomonas aeruginosa strain S625_C13_RS S625_C13_RS_NODE_9_length_219320, whole genome shotgun sequence.	-	mol_type: genomic DNA	country: Italy: Ancona	isolation_source: Respiratory Sample	collected_by: Pseudomonas Italian work group	collection_date: 2013/2014	host: Homo sapiens	db_xref: taxon:287	strain: S625_C13_RS	lat_lon: 43.35 N 13.3 E	organism: Pseudomonas aeruginosa
NZ_NFFX01000005	269143	Pseudomonas aeruginosa	Pseudomonas aeruginosa strain S619_C13_RS S619_C13_RS_NODE_5_length_269143, whole genome shotgun sequence.	-	mol_type: genomic DNA	country: Italy: Ancona	isolation_source: Respiratory Sample	collected_by: Pseudomonas Italian work group	collection_date: 2013/2014	host: Homo sapiens	db_xref: taxon:287	strain: S619_C13_RS	lat_lon: 43.35 N 13.3 E	organism: Pseudomonas aeruginosa
NZ_NFGB01000010	219147	Pseudomonas aeruginosa	Pseudomonas aeruginosa strain S518_C10_BS S518_C10_BS_NODE_10_length_219147, whole genome shotgun sequence.	-	mol_type: genomic DNA	country: Italy: Firenze	isolation_source: blood	collected_by: Pseudomonas Italian work group	collection_date: 2013/2014	host: Homo sapiens	db_xref: taxon:287	strain: S518_C10_BS	lat_lon: 43.47 N 11.14 E	organism: Pseudomonas aeruginosa
NZ_NFGD01000009	219047	Pseudomonas aeruginosa	Pseudomonas aeruginosa strain S443_C09_RS S443_C09_RS_NODE_9_length_219047, whole genome shotgun sequence.	-	mol_type: genomic DNA	country: Italy: Udine	isolation_source: Respiratory Sample	collected_by: Pseudomonas Italian work group	collection_date: 2013/2014	host: Homo sapiens	db_xref: taxon:287	strain: S443_C09_RS	lat_lon: 46.3 N 13.14 E	organism: Pseudomonas aeruginosa
NZ_NFGE01000009	219047	Pseudomonas aeruginosa	Pseudomonas aeruginosa strain S442_C09_BS S442_C09_BS_NODE_9_length_219047, whole genome shotgun sequence.	-	mol_type: genomic DNA	country: Italy: Udine	isolation_source: blood	collected_by: Pseudomonas Italian work group	collection_date: 2013/2014	host: Homo sapiens	db_xref: taxon:287	strain: S442_C09_BS	lat_lon: 46.3 N 13.14 E	organism: Pseudomonas aeruginosa
NZ_NFGF01000009	219047	Pseudomonas aeruginosa	Pseudomonas aeruginosa strain S440_C09_BS S440_C09_BS_NODE_9_length_219047, whole genome shotgun sequence.	-	mol_type: genomic DNA	country: Italy: Udine	isolation_source: blood	collected_by: Pseudomonas Italian work group	collection_date: 2013/2014	host: Homo sapiens	db_xref: taxon:287	strain: S440_C09_BS	lat_lon: 46.3 N 13.14 E	organism: Pseudomonas aeruginosa
NZ_NFGG01000009	219047	Pseudomonas aeruginosa	Pseudomonas aeruginosa strain S435_C09_BS S435_C09_BS_NODE_9_length_219047, whole genome shotgun sequence.	-	mol_type: genomic DNA	country: Italy: Udine	isolation_source: blood	collected_by: Pseudomonas Italian work group	collection_date: 2013/2014	host: Homo sapiens	db_xref: taxon:287	strain: S435_C09_BS	lat_lon: 46.3 N 13.14 E	organism: Pseudomonas aeruginosa
NZ_NFGH01000006	268953	Pseudomonas aeruginosa	Pseudomonas aeruginosa strain S434_C09_BS S434_C09_BS_NODE_6_length_268953, whole genome shotgun sequence.	-	mol_type: genomic DNA	country: Italy: Udine	isolation_source: blood	collected_by: Pseudomonas Italian work group	collection_date: 2013/2014	host: Homo sapiens	db_xref: taxon:287	strain: S434_C09_BS	lat_lon: 46.3 N 13.14 E	organism: Pseudomonas aeruginosa
NZ_NFGI01000009	219147	Pseudomonas aeruginosa	Pseudomonas aeruginosa strain S432_C09_RS S432_C09_RS_NODE_9_length_219147, whole genome shotgun sequence.	-	mol_type: genomic DNA	country: Italy: Udine	isolation_source: Respiratory Sample	collected_by: Pseudomonas Italian work group	collection_date: 2013/2014	host: Homo sapiens	db_xref: taxon:287	strain: S432_C09_RS	lat_lon: 46.3 N 13.14 E	organism: Pseudomonas aeruginosa
NZ_NFGJ01000008	219142	Pseudomonas aeruginosa	Pseudomonas aeruginosa strain S426_C09_BS S426_C09_BS_NODE_8_length_219142, whole genome shotgun sequence.	-	mol_type: genomic DNA	country: Italy: Udine	isolation_source: blood	collected_by: Pseudomonas Italian work group	collection_date: 2013/2014	host: Homo sapiens	db_xref: taxon:287	strain: S426_C09_BS	lat_lon: 46.3 N 13.14 E	organism: Pseudomonas aeruginosa
NZ_NFGK01000007	268953	Pseudomonas aeruginosa	Pseudomonas aeruginosa strain S422_C09_BS S422_C09_BS_NODE_7_length_268953, whole genome shotgun sequence.	-	mol_type: genomic DNA	country: Italy: Udine	isolation_source: blood	collected_by: Pseudomonas Italian work group	collection_date: 2013/2014	host: Homo sapiens	db_xref: taxon:287	strain: S422_C09_BS	lat_lon: 46.3 N 13.14 E	organism: Pseudomonas aeruginosa
NZ_NFGM01000009	219047	Pseudomonas aeruginosa	Pseudomonas aeruginosa strain S292_C06_RS S292_C06_RS_NODE_9_length_219047, whole genome shotgun sequence.	-	mol_type: genomic DNA	country: Italy: Modena	isolation_source: Respiratory Sample	collected_by: Pseudomonas Italian work group	collection_date: 2013/2014	host: Homo sapiens	db_xref: taxon:287	strain: S292_C06_RS	lat_lon: 44.39 N 10.55 E	organism: Pseudomonas aeruginosa
NZ_NFGN01000008	219147	Pseudomonas aeruginosa	Pseudomonas aeruginosa strain S252_C06_RS S252_C06_RS_NODE_8_length_219147, whole genome shotgun sequence.	-	mol_type: genomic DNA	country: Italy: Modena	isolation_source: Respiratory Sample	collected_by: Pseudomonas Italian work group	collection_date: 2013/2014	host: Homo sapiens	db_xref: taxon:287	strain: S252_C06_RS	lat_lon: 44.39 N 10.55 E	organism: Pseudomonas aeruginosa
NZ_NFRZ01000116	150161	Pseudomonas aeruginosa	Pseudomonas aeruginosa strain 4014 Contig116, whole genome shotgun sequence.	Whole genome sequence of Pseudomonas aeruginosa isolate 4014 commercialized as a biostimulant	mol_type: genomic DNA	country: France: Rabion, Noyant	isolation_source: agricultural soil	collection_date: 2007	db_xref: taxon:287	strain: 4014	organism: Pseudomonas aeruginosa
NZ_NINO01000002	192828	Pseudomonas aeruginosa	Pseudomonas aeruginosa strain FFUP_PS_CB58 Contig_2, whole genome shotgun sequence.	Two decades of blaVIM-2-producing Pseudomonas aeruginosa dissemination: the decisive role of mobile genetic elements and successful clone	mol_type: genomic DNA	country: Portugal	isolation_source: urine	collected_by: HGSA	collection_date: 2004	host: Homo sapiens	db_xref: taxon:287	strain: FFUP_PS_CB58	organism: Pseudomonas aeruginosa
NZ_NINQ01000014	47734	Pseudomonas aeruginosa	Pseudomonas aeruginosa strain FFUP_PS_12 Contig_14, whole genome shotgun sequence.	Two decades of blaVIM-2-producing Pseudomonas aeruginosa dissemination: the decisive role of mobile genetic elements and successful clone	mol_type: genomic DNA	country: Portugal	collected_by: HGSA	collection_date: 2002	host: Homo sapiens	db_xref: taxon:287	strain: FFUP_PS_12	organism: Pseudomonas aeruginosa
NZ_NIOL01000055	218965	Pseudomonas aeruginosa	Pseudomonas aeruginosa strain 2253 2253_NODE_8.ctg_1, whole genome shotgun sequence.	-	mol_type: genomic DNA	country: USA	isolation_source: wound	collection_date: 2008	host: Homo sapiens	db_xref: taxon:287	strain: 2253	organism: Pseudomonas aeruginosa
NZ_NION01000044	264975	Pseudomonas aeruginosa	Pseudomonas aeruginosa strain 2321 2321_NODE_8.ctg_1, whole genome shotgun sequence.	-	mol_type: genomic DNA	country: USA	isolation_source: wound	collection_date: 2008	host: Homo sapiens	db_xref: taxon:287	strain: 2321	organism: Pseudomonas aeruginosa
NZ_NIOT01000078	218965	Pseudomonas aeruginosa	Pseudomonas aeruginosa strain 2570 2570_NODE_11.ctg_1, whole genome shotgun sequence.	-	mol_type: genomic DNA	country: USA	isolation_source: blood	collection_date: 2008	host: Homo sapiens	db_xref: taxon:287	strain: 2570	organism: Pseudomonas aeruginosa
NZ_NIOY01000131	219047	Pseudomonas aeruginosa	Pseudomonas aeruginosa strain 6007 6007_NODE_11.ctg_1, whole genome shotgun sequence.	-	mol_type: genomic DNA	country: USA	isolation_source: blood	collection_date: 2008	host: Homo sapiens	db_xref: taxon:287	strain: 6007	organism: Pseudomonas aeruginosa
NZ_NIPC01000040	218965	Pseudomonas aeruginosa	Pseudomonas aeruginosa strain 759 759_NODE_6.ctg_1, whole genome shotgun sequence.	-	mol_type: genomic DNA	country: USA	isolation_source: infection control	collection_date: 2008	db_xref: taxon:287	strain: 759	organism: Pseudomonas aeruginosa
NZ_NIPD01000147	218988	Pseudomonas aeruginosa	Pseudomonas aeruginosa strain 797 797_NODE_7.ctg_1, whole genome shotgun sequence.	-	mol_type: genomic DNA	country: USA	isolation_source: infection control	collection_date: 2008	db_xref: taxon:287	strain: 797	organism: Pseudomonas aeruginosa
NZ_NIPI01000070	162418	Pseudomonas aeruginosa	Pseudomonas aeruginosa strain 838 838_NODE_15.ctg_1, whole genome shotgun sequence.	-	mol_type: genomic DNA	country: USA	isolation_source: infection control	collection_date: 2008	db_xref: taxon:287	strain: 838	organism: Pseudomonas aeruginosa
NZ_NKXV01000012	233703	Pseudomonas aeruginosa	Pseudomonas aeruginosa strain PaEB1 NODE_12_length_233703_cov_73.6902, whole genome shotgun sequence.	Draft genome sequences of ten environmental Pseudomonas aeruginosa strains isolated from soils and waters	mol_type: genomic DNA	country: USA: Annandale-On-Hudson, NY	isolation_source: Sawkill stream below waste water outflow	collected_by: G Perron	collection_date: 06-Oct-2015	db_xref: taxon:287	strain: PaEB1	lat_lon: 42.017 N 73.916 W	organism: Pseudomonas aeruginosa
NZ_NKXY01000010	231479	Pseudomonas aeruginosa	Pseudomonas aeruginosa strain Pae112 NODE_10_length_231479_cov_23.1362, whole genome shotgun sequence.	Draft genome sequences of ten environmental Pseudomonas aeruginosa strains isolated from soils and waters	mol_type: genomic DNA	country: USA: Maysville, KY	isolation_source: soil on farm	collected_by: P Wang	collection_date: 08-Apr-2010	db_xref: taxon:287	strain: Pae112	lat_lon: 38.644 N 89.421 W	organism: Pseudomonas aeruginosa
NZ_NLAY01000082	222163	Pseudomonas aeruginosa	Pseudomonas aeruginosa strain Env_62 contig-71, whole genome shotgun sequence.	Environmental Pseudomonas aeruginosa Sequencing	mol_type: genomic DNA	country: Canada: British Columbia	isolation_source: river water	collected_by: David P. Speert, University of British Columbia	db_xref: taxon:287	strain: Env_62	organism: Pseudomonas aeruginosa
NZ_NLBB01000090	219339	Pseudomonas aeruginosa	Pseudomonas aeruginosa strain Env_32 contig-71, whole genome shotgun sequence.	Environmental Pseudomonas aeruginosa Sequencing	mol_type: genomic DNA	country: Canada: British Columbia	isolation_source: Zucchini	collected_by: David P. Speert, University of British Columbia	db_xref: taxon:287	strain: Env_32	organism: Pseudomonas aeruginosa
NZ_NOKO01000007	290225	Pseudomonas aeruginosa	Pseudomonas aeruginosa strain CCBH17348 scaffold7.1, whole genome shotgun sequence.	Draft genome sequence of KPC-2 producing multi-drug resistant (MDR) Pseudomonas aeruginosa	mol_type: genomic DNA	country: Brazil	isolation_source: blood	collected_by: FIOCRUZ	collection_date: 24-Nov-2014	host: Homo sapiens	db_xref: taxon:287	strain: CCBH17348	organism: Pseudomonas aeruginosa
NZ_NQYW01000002	253924	Pseudomonas aeruginosa	Pseudomonas aeruginosa strain W21b-2 NODE_2_length_253924_cov_6.53596, whole genome shotgun sequence.	Environmental Strains of Pseudomonas aeruginosa	mol_type: genomic DNA	country: USA: Morton Grove, Illinois	isolation_source: pond water	collected_by: Kelly Hyueji Yom	collection_date: Oct-2015	db_xref: taxon:287	strain: W21b-2	lat_lon: 42.05 N 87.79 W	organism: Pseudomonas aeruginosa
NZ_NQYX01000041	53905	Pseudomonas aeruginosa	Pseudomonas aeruginosa strain W13a-2 NODE_41_length_53905_cov_10.5299, whole genome shotgun sequence.	Environmental Strains of Pseudomonas aeruginosa	mol_type: genomic DNA	country: USA: Glen Ellyn, Illinois	isolation_source: pond water	collected_by: Kelly Hyueji Yom	collection_date: Sep-2015	db_xref: taxon:287	strain: W13a-2	lat_lon: 41.88 N 88.03 W	organism: Pseudomonas aeruginosa
NZ_NQZC01000014	185101	Pseudomonas aeruginosa	Pseudomonas aeruginosa strain W1c NODE_14_length_185101_cov_28.5498, whole genome shotgun sequence.	Environmental Strains of Pseudomonas aeruginosa	mol_type: genomic DNA	country: USA: Evanston, Illinois	isolation_source: lake water	collected_by: Kelly Hyueji Yom	collection_date: Oct-2015	db_xref: taxon:287	strain: W1c	lat_lon: 42.05 N 87.67 W	organism: Pseudomonas aeruginosa
NZ_NQZD01000013	163758	Pseudomonas aeruginosa	Pseudomonas aeruginosa strain U5b-2 NODE_13_length_163758_cov_14.9002, whole genome shotgun sequence.	Environmental Strains of Pseudomonas aeruginosa	mol_type: genomic DNA	country: USA: Downer's Grove, Illinois	isolation_source: pond rock	collected_by: Kelly Hyueji Yom	collection_date: Sep-2015	db_xref: taxon:287	strain: U5b-2	lat_lon: 41.8 N 88.03 W	organism: Pseudomonas aeruginosa
NZ_NQZI01000040	49415	Pseudomonas aeruginosa	Pseudomonas aeruginosa strain S30a NODE_40_length_49415_cov_4.97977, whole genome shotgun sequence.	Environmental Strains of Pseudomonas aeruginosa	mol_type: genomic DNA	country: USA: Boling Brook, Illinois	isolation_source: soil	collected_by: Kelly Hyueji Yom	collection_date: Oct-2015	db_xref: taxon:287	strain: S30a	lat_lon: 41.68 N 88.08 W	organism: Pseudomonas aeruginosa
NZ_NQZL01000007	275959	Pseudomonas aeruginosa	Pseudomonas aeruginosa strain S20b NODE_7_length_275959_cov_32.0461, whole genome shotgun sequence.	Environmental Strains of Pseudomonas aeruginosa	mol_type: genomic DNA	country: USA: Winnetka, Illinois	isolation_source: soil	collected_by: Kelly Hyueji Yom	collection_date: Oct-2015	db_xref: taxon:287	strain: S20b	lat_lon: 42.12 N 87.77 W	organism: Pseudomonas aeruginosa
NZ_NQZM01000009	219462	Pseudomonas aeruginosa	Pseudomonas aeruginosa strain S14b NODE_9_length_219462_cov_15.7156, whole genome shotgun sequence.	Environmental Strains of Pseudomonas aeruginosa	mol_type: genomic DNA	country: USA: Addison, Illinois	isolation_source: soil	collected_by: Kelly Hyueji Yom	collection_date: Sep-2015	db_xref: taxon:287	strain: S14b	lat_lon: 41.96 N 88.02 W	organism: Pseudomonas aeruginosa
NZ_NQZS01000008	234675	Pseudomonas aeruginosa	Pseudomonas aeruginosa strain P28b NODE_8_length_234675_cov_21.3428, whole genome shotgun sequence.	Environmental Strains of Pseudomonas aeruginosa	mol_type: genomic DNA	country: USA: Wheaton, Illinois	isolation_source: lilypad	collected_by: Kelly Hyueji Yom	collection_date: Oct-2015	db_xref: taxon:287	strain: P28b	lat_lon: 41.88 N 88.12 W	organism: Pseudomonas aeruginosa
NZ_NQZT01000008	234675	Pseudomonas aeruginosa	Pseudomonas aeruginosa strain P28a NODE_8_length_234675_cov_18.5835, whole genome shotgun sequence.	Environmental Strains of Pseudomonas aeruginosa	mol_type: genomic DNA	country: USA: Wheaton, Illinois	isolation_source: reed-like leaf	collected_by: Kelly Hyueji Yom	collection_date: Oct-2015	db_xref: taxon:287	strain: P28a	lat_lon: 41.88 N 88.12 W	organism: Pseudomonas aeruginosa
NZ_NQZU01000007	234675	Pseudomonas aeruginosa	Pseudomonas aeruginosa strain P27b NODE_7_length_234675_cov_18.5678, whole genome shotgun sequence.	Environmental Strains of Pseudomonas aeruginosa	mol_type: genomic DNA	country: USA: Lisle, Illinois	isolation_source: blueberry-like berries	collected_by: Kelly Hyueji Yom	collection_date: Oct-2015	db_xref: taxon:287	strain: P27b	lat_lon: 41.82 N 88.11 W	organism: Pseudomonas aeruginosa
NZ_NQZX01000012	170835	Pseudomonas aeruginosa	Pseudomonas aeruginosa strain env345 NODE_12_length_170835_cov_7.79272, whole genome shotgun sequence.	Environmental Strains of Pseudomonas aeruginosa	mol_type: genomic DNA	country: USA: West Dundee, Illinois	isolation_source: sink	collected_by: Victoria Rutherford	collection_date: 10-Sep-2016	db_xref: taxon:287	strain: env345	lat_lon: 42.1 N 88.29 W	organism: Pseudomonas aeruginosa
NZ_NQZY01000006	219169	Pseudomonas aeruginosa	Pseudomonas aeruginosa strain env331b NODE_6_length_219169_cov_13.6849, whole genome shotgun sequence.	Environmental Strains of Pseudomonas aeruginosa	mol_type: genomic DNA	country: USA: South Elgin, Illinois	isolation_source: Fox River water	collected_by: Victoria Rutherford	collection_date: 10-Sep-2016	db_xref: taxon:287	strain: env331b	lat_lon: 41.99 N 88.29 W	organism: Pseudomonas aeruginosa
NZ_NRAC01000005	373744	Pseudomonas aeruginosa	Pseudomonas aeruginosa strain env210 NODE_5_length_373744_cov_11.5885, whole genome shotgun sequence.	Environmental Strains of Pseudomonas aeruginosa	mol_type: genomic DNA	country: USA: Chicago, Illinois	isolation_source: garden soil	collected_by: Victoria Rutherford	collection_date: 29-Aug-2016	db_xref: taxon:287	strain: env210	organism: Pseudomonas aeruginosa
NZ_NRAD01000011	232255	Pseudomonas aeruginosa	Pseudomonas aeruginosa strain env193 NODE_11_length_232255_cov_28.2239, whole genome shotgun sequence.	Environmental Strains of Pseudomonas aeruginosa	mol_type: genomic DNA	country: USA: St. Charles, Illinois	isolation_source: horse water trough	collected_by: Victoria Rutherford	collection_date: 21-Aug-2016	db_xref: taxon:287	strain: env193	lat_lon: 41.92 N 88.36 W	organism: Pseudomonas aeruginosa
NZ_NRAJ01000011	163679	Pseudomonas aeruginosa	Pseudomonas aeruginosa strain env158 NODE_11_length_163679_cov_13.7429, whole genome shotgun sequence.	Environmental Strains of Pseudomonas aeruginosa	mol_type: genomic DNA	country: USA: Frankfort, Illinois	isolation_source: detention water	collected_by: Victoria Rutherford	collection_date: 08-Aug-2016	db_xref: taxon:287	strain: env158	lat_lon: 41.51 N 87.86 W	organism: Pseudomonas aeruginosa
NZ_NRAK01000009	204851	Pseudomonas aeruginosa	Pseudomonas aeruginosa strain env146b NODE_9_length_204851_cov_9.94673, whole genome shotgun sequence.	Environmental Strains of Pseudomonas aeruginosa	mol_type: genomic DNA	country: USA: St. Charles, Illinois	isolation_source: sump pump pipe	collected_by: Victoria Rutherford	collection_date: 07-Aug-2016	db_xref: taxon:287	strain: env146b	lat_lon: 41.97 N 88.36 W	organism: Pseudomonas aeruginosa
NZ_NRAM01000004	219306	Pseudomonas aeruginosa	Pseudomonas aeruginosa strain env144b NODE_4_length_219306_cov_5.86268, whole genome shotgun sequence.	Environmental Strains of Pseudomonas aeruginosa	mol_type: genomic DNA	country: USA: St. Charles, Illinois	isolation_source: toilet	collected_by: Victoria Rutherford	collection_date: 07-Aug-2016	db_xref: taxon:287	strain: env144b	lat_lon: 41.91 N 88.34 W	organism: Pseudomonas aeruginosa
NZ_NRAO01000007	234076	Pseudomonas aeruginosa	Pseudomonas aeruginosa strain env139 NODE_7_length_234076_cov_7.20895, whole genome shotgun sequence.	Environmental Strains of Pseudomonas aeruginosa	mol_type: genomic DNA	country: USA: Geneva, Illinois	isolation_source: ground under water statue	collected_by: Victoria Rutherford	collection_date: 07-Aug-2016	db_xref: taxon:287	strain: env139	lat_lon: 41.88 N 88.31 W	organism: Pseudomonas aeruginosa
NZ_NRAP01000009	234100	Pseudomonas aeruginosa	Pseudomonas aeruginosa strain env138 NODE_9_length_234100_cov_15.8162, whole genome shotgun sequence.	Environmental Strains of Pseudomonas aeruginosa	mol_type: genomic DNA	country: USA: Geneva, Illinois	isolation_source: water lily	collected_by: Victoria Rutherford	collection_date: 07-Aug-2016	db_xref: taxon:287	strain: env138	lat_lon: 41.88 N 88.31 W	organism: Pseudomonas aeruginosa
NZ_NRAQ01000031	88591	Pseudomonas aeruginosa	Pseudomonas aeruginosa strain env137a NODE_31_length_88591_cov_9.39967, whole genome shotgun sequence.	Environmental Strains of Pseudomonas aeruginosa	mol_type: genomic DNA	country: USA: Geneva, Illinois	isolation_source: stream rock	collected_by: Victoria Rutherford	collection_date: 07-Aug-2016	db_xref: taxon:287	strain: env137a	lat_lon: 41.88 N 88.31 W	organism: Pseudomonas aeruginosa
NZ_NRAW01000009	230810	Pseudomonas aeruginosa	Pseudomonas aeruginosa strain env107 NODE_9_length_230810_cov_9.2196, whole genome shotgun sequence.	Environmental Strains of Pseudomonas aeruginosa	mol_type: genomic DNA	country: USA: St. Charles, Illinois	isolation_source: water from pipe	collected_by: Victoria Rutherford	collection_date: 31-Jul-2016	db_xref: taxon:287	strain: env107	lat_lon: 41.92 N 88.31 W	organism: Pseudomonas aeruginosa
NZ_NRAX01000007	204538	Pseudomonas aeruginosa	Pseudomonas aeruginosa strain env104 NODE_7_length_204538_cov_6.73929, whole genome shotgun sequence.	Environmental Strains of Pseudomonas aeruginosa	mol_type: genomic DNA	country: USA: St. Charles, Illinois	isolation_source: flowers	collected_by: Victoria Rutherford	collection_date: 31-Jul-2016	db_xref: taxon:287	strain: env104	lat_lon: 41.92 N 88.31 W	organism: Pseudomonas aeruginosa
NZ_NRAZ01000005	274808	Pseudomonas aeruginosa	Pseudomonas aeruginosa strain env102 NODE_5_length_274808_cov_10.5711, whole genome shotgun sequence.	Environmental Strains of Pseudomonas aeruginosa	mol_type: genomic DNA	country: USA: St. Charles, Illinois	isolation_source: stream rock	collected_by: Victoria Rutherford	collection_date: 31-Jul-2016	db_xref: taxon:287	strain: env102	lat_lon: 41.92 N 88.31 W	organism: Pseudomonas aeruginosa
NZ_NRBA01000006	465540	Pseudomonas aeruginosa	Pseudomonas aeruginosa strain env101 NODE_6_length_465540_cov_11.9319, whole genome shotgun sequence.	Environmental Strains of Pseudomonas aeruginosa	mol_type: genomic DNA	country: USA: St. Charles, Illinois	isolation_source: pipe	collected_by: Victoria Rutherford	collection_date: 31-Jul-2016	db_xref: taxon:287	strain: env101	lat_lon: 41.92 N 88.31 W	organism: Pseudomonas aeruginosa
NZ_NRBL01000010	230953	Pseudomonas aeruginosa	Pseudomonas aeruginosa strain env006b NODE_10_length_230953_cov_17.6584, whole genome shotgun sequence.	Environmental Strains of Pseudomonas aeruginosa	mol_type: genomic DNA	country: USA: St. Charles, Illinois	isolation_source: garden soil	collected_by: Victoria Rutherford	collection_date: 10-Jul-2016	db_xref: taxon:287	strain: env006b	lat_lon: 41.97 N 88.36 W	organism: Pseudomonas aeruginosa
NZ_NRES01000011	218875	Pseudomonas aeruginosa	Pseudomonas aeruginosa strain SJU-W20_3 NODE_11_length_218875_cov_65.6893, whole genome shotgun sequence.	Environmental Strains of Pseudomonas aeruginosa	mol_type: genomic DNA	country: USA: St. Joseph, Minnesota	isolation_source: standing water	collected_by: Alan Hauser	collection_date: 2003	db_xref: taxon:287	strain: SJU-W20_3	lat_lon: 45.58 N 94.39 W	organism: Pseudomonas aeruginosa
NZ_NRET01000012	218875	Pseudomonas aeruginosa	Pseudomonas aeruginosa strain SJU-W20_2 NODE_12_length_218875_cov_71.9328, whole genome shotgun sequence.	Environmental Strains of Pseudomonas aeruginosa	mol_type: genomic DNA	country: USA: St. Joseph, Minnesota	isolation_source: standing water	collected_by: Alan Hauser	collection_date: 2003	db_xref: taxon:287	strain: SJU-W20_2	lat_lon: 45.58 N 94.39 W	organism: Pseudomonas aeruginosa
NZ_NREU01000011	218875	Pseudomonas aeruginosa	Pseudomonas aeruginosa strain SJU-W20_1 NODE_11_length_218875_cov_48.7794, whole genome shotgun sequence.	Environmental Strains of Pseudomonas aeruginosa	mol_type: genomic DNA	country: USA: St. Joseph, Minnesota	isolation_source: standing water	collected_by: Alan Hauser	collection_date: 2003	db_xref: taxon:287	strain: SJU-W20_1	lat_lon: 45.58 N 94.39 W	organism: Pseudomonas aeruginosa
NZ_NREV01000011	219026	Pseudomonas aeruginosa	Pseudomonas aeruginosa strain SJU-W4_3 NODE_11_length_219026_cov_56.88, whole genome shotgun sequence.	Environmental Strains of Pseudomonas aeruginosa	mol_type: genomic DNA	country: USA: St. Joseph, Minnesota	isolation_source: standing water	collected_by: Alan Hauser	collection_date: 2003	db_xref: taxon:287	strain: SJU-W4_3	lat_lon: 45.58 N 94.39 W	organism: Pseudomonas aeruginosa
NZ_NREW01000011	219026	Pseudomonas aeruginosa	Pseudomonas aeruginosa strain SJU-W4_2 NODE_11_length_219026_cov_44.6839, whole genome shotgun sequence.	Environmental Strains of Pseudomonas aeruginosa	mol_type: genomic DNA	country: USA: St. Joseph, Minnesota	isolation_source: standing water	collected_by: Alan Hauser	collection_date: 2003	db_xref: taxon:287	strain: SJU-W4_2	lat_lon: 45.58 N 94.39 W	organism: Pseudomonas aeruginosa
NZ_NREX01000011	219026	Pseudomonas aeruginosa	Pseudomonas aeruginosa strain SJU-W4_1 NODE_11_length_219026_cov_56.2555, whole genome shotgun sequence.	Environmental Strains of Pseudomonas aeruginosa	mol_type: genomic DNA	country: USA: St. Joseph, Minnesota	isolation_source: standing water	collected_by: Alan Hauser	collection_date: 2003	db_xref: taxon:287	strain: SJU-W4_1	lat_lon: 45.58 N 94.39 W	organism: Pseudomonas aeruginosa
NZ_NRFN01000010	219080	Pseudomonas aeruginosa	Pseudomonas aeruginosa strain SJU-R8_3 NODE_10_length_219080_cov_57.8861, whole genome shotgun sequence.	Environmental Strains of Pseudomonas aeruginosa	mol_type: genomic DNA	country: USA: St. Joseph, Minnesota	isolation_source: running water	collected_by: Alan Hauser	collection_date: 2003	db_xref: taxon:287	strain: SJU-R8_3	lat_lon: 45.58 N 94.39 W	organism: Pseudomonas aeruginosa
NZ_NRFO01000010	219203	Pseudomonas aeruginosa	Pseudomonas aeruginosa strain SJU-R8_2 NODE_10_length_219203_cov_67.725, whole genome shotgun sequence.	Environmental Strains of Pseudomonas aeruginosa	mol_type: genomic DNA	country: USA: St. Joseph, Minnesota	isolation_source: running water	collected_by: Alan Hauser	collection_date: 2003	db_xref: taxon:287	strain: SJU-R8_2	lat_lon: 45.58 N 94.39 W	organism: Pseudomonas aeruginosa
NZ_NRFV01000008	219981	Pseudomonas aeruginosa	Pseudomonas aeruginosa strain env224 NODE_8_length_219981_cov_9.14111, whole genome shotgun sequence.	Environmental Strains of Pseudomonas aeruginosa	mol_type: genomic DNA	country: USA: St. Charles, Illinois	isolation_source: drainage pipe	collected_by: Victoria Rutherford	collection_date: 04-Sep-2016	db_xref: taxon:287	strain: env224	lat_lon: 41.97 N 88.36 W	organism: Pseudomonas aeruginosa
NZ_NRFW01000008	219469	Pseudomonas aeruginosa	Pseudomonas aeruginosa strain env207 NODE_8_length_219469_cov_9.61932, whole genome shotgun sequence.	Environmental Strains of Pseudomonas aeruginosa	mol_type: genomic DNA	country: USA: Sleepy Eye, Minnesota	isolation_source: pond water	collected_by: Victoria Rutherford	collection_date: 22-Aug-2016	db_xref: taxon:287	strain: env207	lat_lon: 44.3 N 94.72 W	organism: Pseudomonas aeruginosa
NZ_NRFX01000010	219252	Pseudomonas aeruginosa	Pseudomonas aeruginosa strain env204 NODE_10_length_219252_cov_18.3645, whole genome shotgun sequence.	Environmental Strains of Pseudomonas aeruginosa	mol_type: genomic DNA	country: USA: Sleepy Eye, Minnesota	isolation_source: sand	collected_by: Victoria Rutherford	collection_date: 22-Aug-2016	db_xref: taxon:287	strain: env204	lat_lon: 44.3 N 94.72 W	organism: Pseudomonas aeruginosa
NZ_NRFY01000010	219258	Pseudomonas aeruginosa	Pseudomonas aeruginosa strain env203 NODE_10_length_219258_cov_23.0912, whole genome shotgun sequence.	Environmental Strains of Pseudomonas aeruginosa	mol_type: genomic DNA	country: USA: Sleepy Eye, Minnesota	isolation_source: field soil	collected_by: Victoria Rutherford	collection_date: 22-Aug-2016	db_xref: taxon:287	strain: env203	lat_lon: 44.3 N 94.72 W	organism: Pseudomonas aeruginosa
NZ_NRFZ01000028	87581	Pseudomonas aeruginosa	Pseudomonas aeruginosa strain env202 NODE_28_length_87581_cov_11.0364, whole genome shotgun sequence.	Environmental Strains of Pseudomonas aeruginosa	mol_type: genomic DNA	country: USA: Sleepy Eye, Minnesota	isolation_source: garden soil	collected_by: Victoria Rutherford	collection_date: 22-Aug-2016	db_xref: taxon:287	strain: env202	lat_lon: 44.3 N 94.72 W	organism: Pseudomonas aeruginosa
NZ_NRGA01000009	219949	Pseudomonas aeruginosa	Pseudomonas aeruginosa strain env201 NODE_9_length_219949_cov_16.317, whole genome shotgun sequence.	Environmental Strains of Pseudomonas aeruginosa	mol_type: genomic DNA	country: USA: St. Charles, Illinois	isolation_source: horse trough water	collected_by: Victoria Rutherford	collection_date: 21-Aug-2016	db_xref: taxon:287	strain: env201	lat_lon: 41.92 N 88.36 W	organism: Pseudomonas aeruginosa
NZ_NRGB01000008	232255	Pseudomonas aeruginosa	Pseudomonas aeruginosa strain env199 NODE_8_length_232255_cov_15.708, whole genome shotgun sequence.	Environmental Strains of Pseudomonas aeruginosa	mol_type: genomic DNA	country: USA: St. Charles, Illinois	isolation_source: soil from horse paddock	collected_by: Victoria Rutherford	collection_date: 21-Aug-2016	db_xref: taxon:287	strain: env199	lat_lon: 41.92 N 88.36 W	organism: Pseudomonas aeruginosa
NZ_NRGF01000006	234159	Pseudomonas aeruginosa	Pseudomonas aeruginosa strain env140 NODE_6_length_234159_cov_7.6465, whole genome shotgun sequence.	Environmental Strains of Pseudomonas aeruginosa	mol_type: genomic DNA	country: USA: Geneva, Illinois	isolation_source: water statue	collected_by: Victoria Rutherford	collection_date: 07-Aug-2016	db_xref: taxon:287	strain: env140	lat_lon: 41.88 N 88.31 W	organism: Pseudomonas aeruginosa
NZ_NRGG01000010	220465	Pseudomonas aeruginosa	Pseudomonas aeruginosa strain env135 NODE_10_length_220465_cov_12.815, whole genome shotgun sequence.	Environmental Strains of Pseudomonas aeruginosa	mol_type: genomic DNA	country: USA: Geneva, Illinois	isolation_source: fountain water	collected_by: Victoria Rutherford	collection_date: 07-Aug-2016	db_xref: taxon:287	strain: env135	lat_lon: 41.88 N 88.31 W	organism: Pseudomonas aeruginosa
NZ_NRGH01000010	220465	Pseudomonas aeruginosa	Pseudomonas aeruginosa strain env133 NODE_10_length_220465_cov_8.3091, whole genome shotgun sequence.	Environmental Strains of Pseudomonas aeruginosa	mol_type: genomic DNA	country: USA: Geneva, Illinois	isolation_source: fountain	collected_by: Victoria Rutherford	collection_date: 07-Aug-2016	db_xref: taxon:287	strain: env133	lat_lon: 41.88 N 88.31 W	organism: Pseudomonas aeruginosa
NZ_NRGK01000016	131650	Pseudomonas aeruginosa	Pseudomonas aeruginosa strain env105 NODE_16_length_131650_cov_9.39185, whole genome shotgun sequence.	Environmental Strains of Pseudomonas aeruginosa	mol_type: genomic DNA	country: USA: St. Charles, Illinois	isolation_source: soil	collected_by: Victoria Rutherford	collection_date: 31-Jul-2016	db_xref: taxon:287	strain: env105	lat_lon: 41.92 N 88.31 W	organism: Pseudomonas aeruginosa
NZ_PDLR01000015	1183908	Pseudomonas aeruginosa	Pseudomonas aeruginosa strain PA34 NODE_3_length_1183908_cov_81.8439_ID_5, whole genome shotgun sequence.	Draft Genome of the Mucoid Pseudomonas aeruginosa Clinical Isolate PA34	mol_type: genomic DNA	country: USA: Omaha	isolation_source: sputum	collected_by: Creighton University	collection_date: Aug-2001	host: Homo sapiens	db_xref: taxon:287	strain: PA34	lat_lon: 41.2524 N 95.9980 W	organism: Pseudomonas aeruginos

## Sheet: Kos 2015 subset
Accession	Seqlen	Organism	Definition	Reference	SourceTags
NZ_JTMA01000010	327633	Pseudomonas aeruginosa	Pseudomonas aeruginosa strain AZPAE15072 AZPAE15072_contig_10, whole genome shotgun sequence.	The resistome of Pseudomonas aeruginosa in relationship to phenotypic susceptibility	mol_type: genomic DNA; country: Germany: Heidelberg; isolation_source: urinary tract infection; collection_date: 2004; db_xref: taxon:287; strain: AZPAE15072; organism: Pseudomonas aeruginosa
NZ_JTMH01000007	218839	Pseudomonas aeruginosa	Pseudomonas aeruginosa strain AZPAE15065 AZPAE15065_contig_7, whole genome shotgun sequence.	The resistome of Pseudomonas aeruginosa in relationship to phenotypic susceptibility	mol_type: genomic DNA; country: Brazil: Curitiba; isolation_source: respiratory tract infection; collection_date: 2012; db_xref: taxon:287; strain: AZPAE15065; organism: Pseudomonas aeruginosa
NZ_JTMQ01000009	278137	Pseudomonas aeruginosa	Pseudomonas aeruginosa strain AZPAE15056 AZPAE15056_contig_9, whole genome shotgun sequence.	The resistome of Pseudomonas aeruginosa in relationship to phenotypic susceptibility	mol_type: genomic DNA; country: China: Beijing; isolation_source: respiratory tract infection; collection_date: 2012; db_xref: taxon:287; strain: AZPAE15056; organism: Pseudomonas aeruginosa
NZ_JTMR01000004	126428	Pseudomonas aeruginosa	Pseudomonas aeruginosa strain AZPAE15055 AZPAE15055_contig_4, whole genome shotgun sequence.	The resistome of Pseudomonas aeruginosa in relationship to phenotypic susceptibility	mol_type: genomic DNA; country: Colombia: Bogota; isolation_source: urinary tract infection; collection_date: 2012; db_xref: taxon:287; strain: AZPAE15055; organism: Pseudomonas aeruginosa
NZ_JTNA01000045	118387	Pseudomonas aeruginosa	Pseudomonas aeruginosa strain AZPAE15046 AZPAE15046_contig_45, whole genome shotgun sequence.	The resistome of Pseudomonas aeruginosa in relationship to phenotypic susceptibility	mol_type: genomic DNA; country: Argentina: Victoria; isolation_source: urinary tract infection; collection_date: 2012; db_xref: taxon:287; strain: AZPAE15046; organism: Pseudomonas aeruginosa
NZ_JTNG01000036	232108	Pseudomonas aeruginosa	Pseudomonas aeruginosa strain AZPAE15040 AZPAE15040_contig_36, whole genome shotgun sequence.	The resistome of Pseudomonas aeruginosa in relationship to phenotypic susceptibility	mol_type: genomic DNA; country: Germany: Heidelberg; isolation_source: itra-abdominal tract infection; collection_date: 2012; db_xref: taxon:287; strain: AZPAE15040; organism: Pseudomonas aeruginosa
NZ_JTNN01000015	329127	Pseudomonas aeruginosa	Pseudomonas aeruginosa strain AZPAE15033 AZPAE15033_contig_15, whole genome shotgun sequence.	The resistome of Pseudomonas aeruginosa in relationship to phenotypic susceptibility	mol_type: genomic DNA; country: France: Rouen; isolation_source: itra-abdominal tract infection; collection_date: 2011; db_xref: taxon:287; strain: AZPAE15033; organism: Pseudomonas aeruginosa
NZ_JTNS01000001	293714	Pseudomonas aeruginosa	Pseudomonas aeruginosa strain AZPAE15028 AZPAE15028_contig_1, whole genome shotgun sequence.	The resistome of Pseudomonas aeruginosa in relationship to phenotypic susceptibility	mol_type: genomic DNA; country: France: Paris; isolation_source: respiratory tract infection; collection_date: 2011; db_xref: taxon:287; strain: AZPAE15028; organism: Pseudomonas aeruginosa
NZ_JTOG01000011	163718	Pseudomonas aeruginosa	Pseudomonas aeruginosa strain AZPAE15014 AZPAE15014_contig_11, whole genome shotgun sequence.	The resistome of Pseudomonas aeruginosa in relationship to phenotypic susceptibility	mol_type: genomic DNA; country: Germany: Koln; isolation_source: respiratory tract infection; collection_date: 2011; db_xref: taxon:287; strain: AZPAE15014; organism: Pseudomonas aeruginosa
NZ_JTOK01000012	218822	Pseudomonas aeruginosa	Pseudomonas aeruginosa strain AZPAE15010 AZPAE15010_contig_12, whole genome shotgun sequence.	The resistome of Pseudomonas aeruginosa in relationship to phenotypic susceptibility	mol_type: genomic DNA; country: Spain: Santander; isolation_source: respiratory tract infection; collection_date: 2010; db_xref: taxon:287; strain: AZPAE15010; organism: Pseudomonas aeruginosa
NZ_JTOZ01000016	220453	Pseudomonas aeruginosa	Pseudomonas aeruginosa strain AZPAE14995 AZPAE14995_contig_16, whole genome shotgun sequence.	The resistome of Pseudomonas aeruginosa in relationship to phenotypic susceptibility	mol_type: genomic DNA; country: Spain: Palma de Mallorca; isolation_source: itra-abdominal tract infection; collection_date: 2010; db_xref: taxon:287; strain: AZPAE14995; organism: Pseudomonas aeruginosa
NZ_JTPC01000014	277088	Pseudomonas aeruginosa	Pseudomonas aeruginosa strain AZPAE14992 AZPAE14992_contig_14, whole genome shotgun sequence.	The resistome of Pseudomonas aeruginosa in relationship to phenotypic susceptibility	mol_type: genomic DNA; country: Germany: Munchen; isolation_source: itra-abdominal tract infection; collection_date: 2010; db_xref: taxon:287; strain: AZPAE14992; organism: Pseudomonas aeruginosa
NZ_JTPI01000009	165035	Pseudomonas aeruginosa	Pseudomonas aeruginosa strain AZPAE14986 AZPAE14986_contig_9, whole genome shotgun sequence.	The resistome of Pseudomonas aeruginosa in relationship to phenotypic susceptibility	mol_type: genomic DNA; country: China: Shatin; isolation_source: respiratory tract infection; collection_date: 2010; db_xref: taxon:287; strain: AZPAE14986; organism: Pseudomonas aeruginosa
NZ_JTPN01000018	281844	Pseudomonas aeruginosa	Pseudomonas aeruginosa strain AZPAE14981 AZPAE14981_contig_18, whole genome shotgun sequence.	The resistome of Pseudomonas aeruginosa in relationship to phenotypic susceptibility	mol_type: genomic DNA; country: France: Paris; isolation_source: urinary tract infection; collection_date: 2010; db_xref: taxon:287; strain: AZPAE14981; organism: Pseudomonas aeruginosa
NZ_JTPX01000012	274920	Pseudomonas aeruginosa	Pseudomonas aeruginosa strain AZPAE14971 AZPAE14971_contig_12, whole genome shotgun sequence.	The resistome of Pseudomonas aeruginosa in relationship to phenotypic susceptibility	mol_type: genomic DNA; country: China: Shatin; isolation_source: itra-abdominal tract infection; collection_date: 2010; db_xref: taxon:287; strain: AZPAE14971; organism: Pseudomonas aeruginosa
NZ_JTQE01000007	325820	Pseudomonas aeruginosa	Pseudomonas aeruginosa strain AZPAE14963 AZPAE14693_contig_7_Average_coverage:_112.46, whole genome shotgun sequence.	The resistome of Pseudomonas aeruginosa in relationship to phenotypic susceptibility	mol_type: genomic DNA; country: Spain: Palma de Mallorca; isolation_source: respiratory tract infection; collection_date: 2009; db_xref: taxon:287; strain: AZPAE14963; organism: Pseudomonas aeruginosa
NZ_JTQM01000019	125808	Pseudomonas aeruginosa	Pseudomonas aeruginosa strain AZPAE14955 AZPAE14955_contig_19, whole genome shotgun sequence.	The resistome of Pseudomonas aeruginosa in relationship to phenotypic susceptibility	mol_type: genomic DNA; country: France: Nantes; isolation_source: itra-abdominal tract infection; collection_date: 2009; db_xref: taxon:287; strain: AZPAE14955; organism: Pseudomonas aeruginosa
NZ_JTQP01000017	129583	Pseudomonas aeruginosa	Pseudomonas aeruginosa strain AZPAE14952 AZPAE14952_contig_17, whole genome shotgun sequence.	The resistome of Pseudomonas aeruginosa in relationship to phenotypic susceptibility	mol_type: genomic DNA; country: China: Shatin; isolation_source: itra-abdominal tract infection; collection_date: 2009; db_xref: taxon:287; strain: AZPAE14952; organism: Pseudomonas aeruginosa
NZ_JTQY01000035	220388	Pseudomonas aeruginosa	Pseudomonas aeruginosa strain AZPAE14943 AZPAE14943_contig_35, whole genome shotgun sequence.	The resistome of Pseudomonas aeruginosa in relationship to phenotypic susceptibility	mol_type: genomic DNA; country: Colombia: Bogota; isolation_source: respiratory tract infection; collection_date: 2009; db_xref: taxon:287; strain: AZPAE14943; organism: Pseudomonas aeruginosa
NZ_JTRF01000048	163770	Pseudomonas aeruginosa	Pseudomonas aeruginosa strain AZPAE14936 AZPAE14936_contig_48, whole genome shotgun sequence.	The resistome of Pseudomonas aeruginosa in relationship to phenotypic susceptibility	mol_type: genomic DNA; country: Brazil: Curitiba; isolation_source: itra-abdominal tract infection; collection_date: 2008; db_xref: taxon:287; strain: AZPAE14936; organism: Pseudomonas aeruginosa
NZ_JTRH01000018	274786	Pseudomonas aeruginosa	Pseudomonas aeruginosa strain AZPAE14934 AZPAE14934_contig_18, whole genome shotgun sequence.	The resistome of Pseudomonas aeruginosa in relationship to phenotypic susceptibility	mol_type: genomic DNA; country: France: Rouen; isolation_source: itra-abdominal tract infection; collection_date: 2009; db_xref: taxon:287; strain: AZPAE14934; organism: Pseudomonas aeruginosa
NZ_JTRK01000003	269083	Pseudomonas aeruginosa	Pseudomonas aeruginosa strain AZPAE14931 AZPAE14931_contig_3, whole genome shotgun sequence.	The resistome of Pseudomonas aeruginosa in relationship to phenotypic susceptibility	mol_type: genomic DNA; country: Germany: Aachen; isolation_source: respiratory tract infection; collection_date: 2009; db_xref: taxon:287; strain: AZPAE14931; organism: Pseudomonas aeruginosa
NZ_JTRL01000002	235475	Pseudomonas aeruginosa	Pseudomonas aeruginosa strain AZPAE14930 AZPAE14930_contig_2, whole genome shotgun sequence.	The resistome of Pseudomonas aeruginosa in relationship to phenotypic susceptibility	mol_type: genomic DNA; country: Germany: Aachen; isolation_source: urinary tract infection; collection_date: 2009; db_xref: taxon:287; strain: AZPAE14930; organism: Pseudomonas aeruginosa
NZ_JTRP01000039	329509	Pseudomonas aeruginosa	Pseudomonas aeruginosa strain AZPAE14926 AZPAE14926_contig_39, whole genome shotgun sequence.	The resistome of Pseudomonas aeruginosa in relationship to phenotypic susceptibility	mol_type: genomic DNA; country: Brazil: Sao Paulo; isolation_source: urinary tract infection; collection_date: 2008; db_xref: taxon:287; strain: AZPAE14926; organism: Pseudomonas aeruginosa
NZ_JTRW01000014	389319	Pseudomonas aeruginosa	Pseudomonas aeruginosa strain AZPAE14919 AZPAE14919_contig_14, whole genome shotgun sequence.	The resistome of Pseudomonas aeruginosa in relationship to phenotypic susceptibility	mol_type: genomic DNA; country: Spain: Bilbao; isolation_source: respiratory tract infection; collection_date: 2008; db_xref: taxon:287; strain: AZPAE14919; organism: Pseudomonas aeruginosa
NZ_JTRY01000027	220259	Pseudomonas aeruginosa	Pseudomonas aeruginosa strain AZPAE14917 AZPAE14917_contig_27, whole genome shotgun sequence.	The resistome of Pseudomonas aeruginosa in relationship to phenotypic susceptibility	mol_type: genomic DNA; country: Spain: Bilbao; isolation_source: itra-abdominal tract infection; collection_date: 2008; db_xref: taxon:287; strain: AZPAE14917; organism: Pseudomonas aeruginosa
NZ_JTSB01000016	329795	Pseudomonas aeruginosa	Pseudomonas aeruginosa strain AZPAE14914 AZPAE14914_contig_16, whole genome shotgun sequence.	The resistome of Pseudomonas aeruginosa in relationship to phenotypic susceptibility	mol_type: genomic DNA; country: Spain: Santander; isolation_source: urinary tract infection; collection_date: 2008; db_xref: taxon:287; strain: AZPAE14914; organism: Pseudomonas aeruginosa
NZ_JTSF01000023	221627	Pseudomonas aeruginosa	Pseudomonas aeruginosa strain AZPAE14910 AZPAE14910_contig_23, whole genome shotgun sequence.	The resistome of Pseudomonas aeruginosa in relationship to phenotypic susceptibility	mol_type: genomic DNA; country: India: Mumbai; isolation_source: itra-abdominal tract infection; collection_date: 2008; db_xref: taxon:287; strain: AZPAE14910; organism: Pseudomonas aeruginosa
NZ_JTSG01000008	218820	Pseudomonas aeruginosa	Pseudomonas aeruginosa strain AZPAE14909 AZPAE14909_contig_8, whole genome shotgun sequence.	The resistome of Pseudomonas aeruginosa in relationship to phenotypic susceptibility	mol_type: genomic DNA; country: Spain: Palma de Mallorca; isolation_source: itra-abdominal tract infection; collection_date: 2008; db_xref: taxon:287; strain: AZPAE14909; organism: Pseudomonas aeruginosa
NZ_JTSI01000029	185503	Pseudomonas aeruginosa	Pseudomonas aeruginosa strain AZPAE14907 AZPAE14907_contig_29, whole genome shotgun sequence.	The resistome of Pseudomonas aeruginosa in relationship to phenotypic susceptibility	mol_type: genomic DNA; country: China: Shatin; isolation_source: itra-abdominal tract infection; collection_date: 2008; db_xref: taxon:287; strain: AZPAE14907; organism: Pseudomonas aeruginosa
NZ_JTSX01000026	275165	Pseudomonas aeruginosa	Pseudomonas aeruginosa strain AZPAE14891 AZPAE14891_contig_26, whole genome shotgun sequence.	The resistome of Pseudomonas aeruginosa in relationship to phenotypic susceptibility	mol_type: genomic DNA; country: France: Besancon; isolation_source: respiratory tract infection; collection_date: 2008; db_xref: taxon:287; strain: AZPAE14891; organism: Pseudomonas aeruginosa
NZ_JTSY01000020	220186	Pseudomonas aeruginosa	Pseudomonas aeruginosa strain AZPAE14890 AZPAE14890_contig_20, whole genome shotgun sequence.	The resistome of Pseudomonas aeruginosa in relationship to phenotypic susceptibility	mol_type: genomic DNA; country: France: Besancon; isolation_source: urinary tract infection; collection_date: 2008; db_xref: taxon:287; strain: AZPAE14890; organism: Pseudomonas aeruginosa
NZ_JTTD01000041	218776	Pseudomonas aeruginosa	Pseudomonas aeruginosa strain AZPAE14885 AZPAE14885_contig_41, whole genome shotgun sequence.	The resistome of Pseudomonas aeruginosa in relationship to phenotypic susceptibility	mol_type: genomic DNA; country: Croatia: Split; isolation_source: itra-abdominal tract infection; collection_date: 2007; db_xref: taxon:287; strain: AZPAE14885; organism: Pseudomonas aeruginosa
NZ_JTTE01000016	223849	Pseudomonas aeruginosa	Pseudomonas aeruginosa strain AZPAE14884 AZPAE14884_contig_16, whole genome shotgun sequence.	The resistome of Pseudomonas aeruginosa in relationship to phenotypic susceptibility	mol_type: genomic DNA; country: Croatia: Split; isolation_source: respiratory tract infection; collection_date: 2007; db_xref: taxon:287; strain: AZPAE14884; organism: Pseudomonas aeruginosa
NZ_JTTH01000011	125150	Pseudomonas aeruginosa	Pseudomonas aeruginosa strain AZPAE14881 AZPAE14881_contig_12, whole genome shotgun sequence.	The resistome of Pseudomonas aeruginosa in relationship to phenotypic susceptibility	mol_type: genomic DNA; country: Spain: Santander; isolation_source: itra-abdominal tract infection; collection_date: 2007; db_xref: taxon:287; strain: AZPAE14881; organism: Pseudomonas aeruginosa
NZ_JTTI01000016	221598	Pseudomonas aeruginosa	Pseudomonas aeruginosa strain AZPAE14880 AZPAE14880_contig_16, whole genome shotgun sequence.	The resistome of Pseudomonas aeruginosa in relationship to phenotypic susceptibility	mol_type: genomic DNA; country: Spain: Santander; isolation_source: respiratory tract infection; collection_date: 2007; db_xref: taxon:287; strain: AZPAE14880; organism: Pseudomonas aeruginosa
NZ_JTTL01000005	275166	Pseudomonas aeruginosa	Pseudomonas aeruginosa strain AZPAE14877 AZPAE14877_contig_5, whole genome shotgun sequence.	The resistome of Pseudomonas aeruginosa in relationship to phenotypic susceptibility	mol_type: genomic DNA; country: USA: Roseburg; isolation_source: respiratory tract infection; collection_date: 2007; db_xref: taxon:287; strain: AZPAE14877; organism: Pseudomonas aeruginosa
NZ_JTTP01000020	163435	Pseudomonas aeruginosa	Pseudomonas aeruginosa strain AZPAE14873 AZPAE14873_contig_20, whole genome shotgun sequence.	The resistome of Pseudomonas aeruginosa in relationship to phenotypic susceptibility	mol_type: genomic DNA; country: Argentina: Victoria; isolation_source: respiratory tract infection; collection_date: 2007; db_xref: taxon:287; strain: AZPAE14873; organism: Pseudomonas aeruginosa
NZ_JTTR01000072	70542	Pseudomonas aeruginosa	Pseudomonas aeruginosa strain AZPAE14871 AZPAE14871_contig_72, whole genome shotgun sequence.	The resistome of Pseudomonas aeruginosa in relationship to phenotypic susceptibility	mol_type: genomic DNA; country: Argentina: Victoria; isolation_source: urinary tract infection; collection_date: 2007; db_xref: taxon:287; strain: AZPAE14871; organism: Pseudomonas aeruginosa
NZ_JTUB01000027	161755	Pseudomonas aeruginosa	Pseudomonas aeruginosa strain AZPAE14861 AZPAE14861_contig_27, whole genome shotgun sequence.	The resistome of Pseudomonas aeruginosa in relationship to phenotypic susceptibility	mol_type: genomic DNA; country: Spain: Bilbao; isolation_source: itra-abdominal tract infection; collection_date: 2007; db_xref: taxon:287; strain: AZPAE14861; organism: Pseudomonas aeruginosa
NZ_JTUG01000020	280769	Pseudomonas aeruginosa	Pseudomonas aeruginosa strain AZPAE14856 AZPAE14856_contig_20, whole genome shotgun sequence.	The resistome of Pseudomonas aeruginosa in relationship to phenotypic susceptibility	mol_type: genomic DNA; country: France: Paris; isolation_source: respiratory tract infection; collection_date: 2007; db_xref: taxon:287; strain: AZPAE14856; organism: Pseudomonas aeruginosa
NZ_JTUV01000014	268855	Pseudomonas aeruginosa	Pseudomonas aeruginosa strain AZPAE14839 AZPAE14839_contig_14, whole genome shotgun sequence.	The resistome of Pseudomonas aeruginosa in relationship to phenotypic susceptibility	mol_type: genomic DNA; country: China: Beijing; isolation_source: itra-abdominal tract infection; collection_date: 2006; db_xref: taxon:287; strain: AZPAE14839; organism: Pseudomonas aeruginosa
NZ_JTVG01000015	233875	Pseudomonas aeruginosa	Pseudomonas aeruginosa strain AZPAE14828 AZPAE14828_contig_15, whole genome shotgun sequence.	The resistome of Pseudomonas aeruginosa in relationship to phenotypic susceptibility	mol_type: genomic DNA; country: USA: Detroit; isolation_source: itra-abdominal tract infection; collection_date: 2005; db_xref: taxon:287; strain: AZPAE14828; organism: Pseudomonas aeruginosa
NZ_JTVQ01000009	163231	Pseudomonas aeruginosa	Pseudomonas aeruginosa strain AZPAE14818 AZPAE14818_contig_9, whole genome shotgun sequence.	The resistome of Pseudomonas aeruginosa in relationship to phenotypic susceptibility	mol_type: genomic DNA; country: France: Besancon; isolation_source: itra-abdominal tract infection; collection_date: 2004; db_xref: taxon:287; strain: AZPAE14818; organism: Pseudomonas aeruginosa
NZ_JTVY01000034	163763	Pseudomonas aeruginosa	Pseudomonas aeruginosa strain AZPAE14810 AZPAE14810_contig_34, whole genome shotgun sequence.	The resistome of Pseudomonas aeruginosa in relationship to phenotypic susceptibility	mol_type: genomic DNA; country: India: Mumbai; isolation_source: urinary tract infection; collection_date: 2004; db_xref: taxon:287; strain: AZPAE14810; organism: Pseudomonas aeruginosa
NZ_JTVZ01000006	269143	Pseudomonas aeruginosa	Pseudomonas aeruginosa strain AZPAE14809 AZPAE14809_contig_6, whole genome shotgun sequence.	The resistome of Pseudomonas aeruginosa in relationship to phenotypic susceptibility	mol_type: genomic DNA; country: India: Mumbai; isolation_source: respiratory tract infection; collection_date: 2004; db_xref: taxon:287; strain: AZPAE14809; organism: Pseudomonas aeruginosa
NZ_JTWK01000023	139600	Pseudomonas aeruginosa	Pseudomonas aeruginosa strain AZPAE14722 AZPAE14722_contig_23, whole genome shotgun sequence.	The resistome of Pseudomonas aeruginosa in relationship to phenotypic susceptibility	mol_type: genomic DNA; country: Italy; isolation_source: itra-abdominal tract infection; collection_date: 2012; db_xref: taxon:287; strain: AZPAE14722; organism: Pseudomonas aeruginosa
NZ_JTXH01000051	89892	Pseudomonas aeruginosa	Pseudomonas aeruginosa strain AZPAE14698 AZPAE14698_contig_55, whole genome shotgun sequence.	The resistome of Pseudomonas aeruginosa in relationship to phenotypic susceptibility	mol_type: genomic DNA; country: Israel; isolation_source: respiratory tract infection; collection_date: 2012; db_xref: taxon:287; strain: AZPAE14698; organism: Pseudomonas aeruginosa
NZ_JTXL01000007	325820	Pseudomonas aeruginosa	Pseudomonas aeruginosa strain AZPAE14693 AZPAE14693_contig_7, whole genome shotgun sequence.	The resistome of Pseudomonas aeruginosa in relationship to phenotypic susceptibility	mol_type: genomic DNA; country: Romania; isolation_source: itra-abdominal tract infection; collection_date: 2012; db_xref: taxon:287; strain: AZPAE14693; organism: Pseudomonas aeruginosa
NZ_JTXN01000010	182863	Pseudomonas aeruginosa	Pseudomonas aeruginosa strain AZPAE14691 AZPAE14691_contig_10, whole genome shotgun sequence.	The resistome of Pseudomonas aeruginosa in relationship to phenotypic susceptibility	mol_type: genomic DNA; country: USA; isolation_source: respiratory tract infection; collection_date: 2012; db_xref: taxon:287; strain: AZPAE14691; organism: Pseudomonas aeruginosa
NZ_JTXQ01000041	80902	Pseudomonas aeruginosa	Pseudomonas aeruginosa strain AZPAE14688 AZPAE14688_contig_41, whole genome shotgun sequence.	The resistome of Pseudomonas aeruginosa in relationship to phenotypic susceptibility	mol_type: genomic DNA; country: Mexico; collection_date: 2012; db_xref: taxon:287; strain: AZPAE14688; organism: Pseudomonas aeruginosa
NZ_JTXR01000025	81126	Pseudomonas aeruginosa	Pseudomonas aeruginosa strain AZPAE14687 AZPAE14687_contig_25, whole genome shotgun sequence.	The resistome of Pseudomonas aeruginosa in relationship to phenotypic susceptibility	mol_type: genomic DNA; country: Mexico; isolation_source: respiratory tract infection; collection_date: 2012; db_xref: taxon:287; strain: AZPAE14687; organism: Pseudomonas aeruginosa
NZ_JTXW01000016	295059	Pseudomonas aeruginosa	Pseudomonas aeruginosa strain AZPAE14550 AZPAE14550_contig_16, whole genome shotgun sequence.	The resistome of Pseudomonas aeruginosa in relationship to phenotypic susceptibility	mol_type: genomic DNA; country: China: Beijing; isolation_source: respiratory tract infection; collection_date: 2010; db_xref: taxon:287; strain: AZPAE14550; organism: Pseudomonas aeruginosa
NZ_JTXX01000019	218977	Pseudomonas aeruginosa	Pseudomonas aeruginosa strain AZPAE14538 AZPAE14538_contig_19, whole genome shotgun sequence.	The resistome of Pseudomonas aeruginosa in relationship to phenotypic susceptibility	mol_type: genomic DNA; country: China: Shatin; isolation_source: respiratory tract infection; collection_date: 2010; db_xref: taxon:287; strain: AZPAE14538; organism: Pseudomonas aeruginosa
NZ_JTYA01000019	200703	Pseudomonas aeruginosa	Pseudomonas aeruginosa strain AZPAE14526 AZPAE14526_contig_19, whole genome shotgun sequence.	The resistome of Pseudomonas aeruginosa in relationship to phenotypic susceptibility	mol_type: genomic DNA; country: Spain: Palma de Mallorca; isolation_source: respiratory tract infection; collection_date: 2010; db_xref: taxon:287; strain: AZPAE14526; organism: Pseudomonas aeruginosa
NZ_JTYG01000024	138143	Pseudomonas aeruginosa	Pseudomonas aeruginosa strain AZPAE14443 AZPAE14443_contig_24, whole genome shotgun sequence.	The resistome of Pseudomonas aeruginosa in relationship to phenotypic susceptibility	mol_type: genomic DNA; country: USA; isolation_source: urinary tract infection; collection_date: 2010; db_xref: taxon:287; strain: AZPAE14443; organism: Pseudomonas aeruginosa
NZ_JTYO01000012	218826	Pseudomonas aeruginosa	Pseudomonas aeruginosa strain AZPAE14403 AZPAE14403_contig_12, whole genome shotgun sequence.	The resistome of Pseudomonas aeruginosa in relationship to phenotypic susceptibility	mol_type: genomic DNA; country: France: Rouen; isolation_source: itra-abdominal tract infection; collection_date: 2011; db_xref: taxon:287; strain: AZPAE14403; organism: Pseudomonas aeruginosa
NZ_JTYS01000024	218935	Pseudomonas aeruginosa	Pseudomonas aeruginosa strain AZPAE14394 AZPAE14394_contig_24, whole genome shotgun sequence.	The resistome of Pseudomonas aeruginosa in relationship to phenotypic susceptibility	mol_type: genomic DNA; country: Spain: Madrid; isolation_source: itra-abdominal tract infection; collection_date: 2011; db_xref: taxon:287; strain: AZPAE14394; organism: Pseudomonas aeruginosa
NZ_JTZB01000010	218829	Pseudomonas aeruginosa	Pseudomonas aeruginosa strain AZPAE14352 AZPAE14352_contig_10, whole genome shotgun sequence.	The resistome of Pseudomonas aeruginosa in relationship to phenotypic susceptibility	mol_type: genomic DNA; country: France; isolation_source: itra-abdominal tract infection; collection_date: 2010; db_xref: taxon:287; strain: AZPAE14352; organism: Pseudomonas aeruginosa
NZ_JTZG01000023	79859	Pseudomonas aeruginosa	Pseudomonas aeruginosa strain AZPAE13872 AZPAE13872_contig_23, whole genome shotgun sequence.	The resistome of Pseudomonas aeruginosa in relationship to phenotypic susceptibility	mol_type: genomic DNA; country: Mexico; collection_date: 2010; db_xref: taxon:287; strain: AZPAE13872; organism: Pseudomonas aeruginosa
NZ_JTZZ01000013	238486	Pseudomonas aeruginosa	Pseudomonas aeruginosa strain AZPAE12415 AZPAE12415_contig_13, whole genome shotgun sequence.	The resistome of Pseudomonas aeruginosa in relationship to phenotypic susceptibility	mol_type: genomic DNA; country: USA: Cleveland; isolation_source: cystic fibrosis isolate; collection_date: 2007; db_xref: taxon:287; strain: AZPAE12415; organism: Pseudomonas aeruginosa
NZ_JUAA01000020	222672	Pseudomonas aeruginosa	Pseudomonas aeruginosa strain AZPAE12414 AZPAE12414_contig_20, whole genome shotgun sequence.	The resistome of Pseudomonas aeruginosa in relationship to phenotypic susceptibility	mol_type: genomic DNA; country: USA: Cleveland; isolation_source: cystic fibrosis isolate; collection_date: 2007; db_xref: taxon:287; strain: AZPAE12414; organism: Pseudomonas aeruginosa
NZ_JUAB01000001	276665	Pseudomonas aeruginosa	Pseudomonas aeruginosa strain AZPAE12413 AZPAE12413_contig_1, whole genome shotgun sequence.	The resistome of Pseudomonas aeruginosa in relationship to phenotypic susceptibility	mol_type: genomic DNA; country: USA: Cleveland; isolation_source: cystic fibrosis isolate; collection_date: 2007; db_xref: taxon:287; strain: AZPAE12413; organism: Pseudomonas aeruginosa
NZ_JUAC01000033	101221	Pseudomonas aeruginosa	Pseudomonas aeruginosa strain AZPAE12412 AZPAE12412_contig_33, whole genome shotgun sequence.	The resistome of Pseudomonas aeruginosa in relationship to phenotypic susceptibility	mol_type: genomic DNA; country: USA: Cleveland; isolation_source: cystic fibrosis isolate; collection_date: 2007; db_xref: taxon:287; strain: AZPAE12412; organism: Pseudomonas aeruginosa
NZ_JUAD01000003	220263	Pseudomonas aeruginosa	Pseudomonas aeruginosa strain AZPAE12411 AZPAE12411_contig_3, whole genome shotgun sequence.	The resistome of Pseudomonas aeruginosa in relationship to phenotypic susceptibility	mol_type: genomic DNA; country: USA: Cleveland; isolation_source: cystic fibrosis isolate; collection_date: 2007; db_xref: taxon:287; strain: AZPAE12411; organism: Pseudomonas aeruginosa
NZ_JUAE01000009	281047	Pseudomonas aeruginosa	Pseudomonas aeruginosa strain AZPAE12410 AZPAE12410_contig_9, whole genome shotgun sequence.	The resistome of Pseudomonas aeruginosa in relationship to phenotypic susceptibility	mol_type: genomic DNA; country: USA: Cleveland; isolation_source: cystic fibrosis isolate; collection_date: 2007; db_xref: taxon:287; strain: AZPAE12410; organism: Pseudomonas aeruginosa
NZ_JUAH01000031	268804	Pseudomonas aeruginosa	Pseudomonas aeruginosa strain AZPAE12155 AZPAE12155_contig_31, whole genome shotgun sequence.	The resistome of Pseudomonas aeruginosa in relationship to phenotypic susceptibility	mol_type: genomic DNA; country: USA: New York; isolation_source: cystic fibrosis isolate; db_xref: taxon:287; strain: AZPAE12155; organism: Pseudomonas aeruginosa
NZ_JUAK01000043	159511	Pseudomonas aeruginosa	Pseudomonas aeruginosa strain AZPAE12152 AZPAE12152_contig_43, whole genome shotgun sequence.	The resistome of Pseudomonas aeruginosa in relationship to phenotypic susceptibility	mol_type: genomic DNA; country: USA: New York; isolation_source: cystic fibrosis isolate; db_xref: taxon:287; strain: AZPAE12152; organism: Pseudomonas aeruginosa
NZ_JUAL01000005	224164	Pseudomonas aeruginosa	Pseudomonas aeruginosa strain AZPAE12151 AZPAE12151_contig_5, whole genome shotgun sequence.	The resistome of Pseudomonas aeruginosa in relationship to phenotypic susceptibility	mol_type: genomic DNA; country: USA: New York; isolation_source: cystic fibrosis isolate; db_xref: taxon:287; strain: AZPAE12151; organism: Pseudomonas aeruginosa
NZ_JUAN01000016	220927	Pseudomonas aeruginosa	Pseudomonas aeruginosa strain AZPAE12149 AZPAE12149_contig_16, whole genome shotgun sequence.	The resistome of Pseudomonas aeruginosa in relationship to phenotypic susceptibility	mol_type: genomic DNA; country: USA: New York; isolation_source: cystic fibrosis isolate; db_xref: taxon:287; strain: AZPAE12149; organism: Pseudomonas aeruginosa
NZ_JUAS01000015	72619	Pseudomonas aeruginosa	Pseudomonas aeruginosa strain AZPAE12144 AZPAE12144_contig_15, whole genome shotgun sequence.	The resistome of Pseudomonas aeruginosa in relationship to phenotypic susceptibility	mol_type: genomic DNA; country: USA: New York; isolation_source: cystic fibrosis isolate; db_xref: taxon:287; strain: AZPAE12144; organism: Pseudomonas aeruginosa
NZ_JUAV01000012	396018	Pseudomonas aeruginosa	Pseudomonas aeruginosa strain AZPAE12140 AZPAE12140_contig_12, whole genome shotgun sequence.	The resistome of Pseudomonas aeruginosa in relationship to phenotypic susceptibility	mol_type: genomic DNA; country: USA: New York; isolation_source: cystic fibrosis isolate; db_xref: taxon:287; strain: AZPAE12140; organism: Pseudomonas aeruginosa
NZ_JUAX01000019	268576	Pseudomonas aeruginosa	Pseudomonas aeruginosa strain AZPAE12137 AZPAE12137_contig_19, whole genome shotgun sequence.	The resistome of Pseudomonas aeruginosa in relationship to phenotypic susceptibility	mol_type: genomic DNA; country: USA: New York; isolation_source: cystic fibrosis isolate; db_xref: taxon:287; strain: AZPAE12137; organism: Pseudomonas aeruginosa
NZ_JUAY01000015	268904	Pseudomonas aeruginosa	Pseudomonas aeruginosa strain AZPAE12136 AZPAE12136_contig_16, whole genome shotgun sequence.	The resistome of Pseudomonas aeruginosa in relationship to phenotypic susceptibility	mol_type: genomic DNA; country: USA: New York; isolation_source: cystic fibrosis isolate; db_xref: taxon:287; strain: AZPAE12136; organism: Pseudomonas aeruginosa

## Sheet: Eliminated CF67 2015 subset
Accession	Seqlen	Organism	Definition	Reference	SourceTags
NZ_LCSU01000019	311742	Pseudomonas aeruginosa	Pseudomonas aeruginosa strain Pae_CF67.01k CF67.01k_contig_19, whole genome shotgun sequence.	Selective Sweeps Drive Pseudomonas aeruginosa Evolution in the Cystic Fibrosis Lung	mol_type: genomic DNA; country: Canada: Toronto; isolation_source: sputum; collected_by: Shawn Clark; collection_date: 16-Nov-2010; host: Homo sapiens; db_xref: taxon:287; strain: Pae_CF67.01k; lat_lon: 43.6536 N 79.3778 W; organism: Pseudomonas aeruginosa
NZ_LCSV01000016	329437	Pseudomonas aeruginosa	Pseudomonas aeruginosa strain Pae_CF67.01l CF67.01l_contig_16, whole genome shotgun sequence.	Selective Sweeps Drive Pseudomonas aeruginosa Evolution in the Cystic Fibrosis Lung	mol_type: genomic DNA; country: Canada: Toronto; isolation_source: sputum; collected_by: Shawn Clark; collection_date: 16-Nov-2010; host: Homo sapiens; db_xref: taxon:287; strain: Pae_CF67.01l; lat_lon: 43.6536 N 79.3778 W; organism: Pseudomonas aeruginosa
NZ_LCSW01000014	136048	Pseudomonas aeruginosa	Pseudomonas aeruginosa strain Pae_CF67.01m CF67.01m_contig_14, whole genome shotgun sequence.	Selective Sweeps Drive Pseudomonas aeruginosa Evolution in the Cystic Fibrosis Lung	mol_type: genomic DNA; country: Canada: Toronto; isolation_source: sputum; collected_by: Shawn Clark; collection_date: 16-Nov-2010; host: Homo sapiens; db_xref: taxon:287; strain: Pae_CF67.01m; lat_lon: 43.6536 N 79.3778 W; organism: Pseudomonas aeruginosa
NZ_LCSX01000062	100221	Pseudomonas aeruginosa	Pseudomonas aeruginosa strain Pae_CF67.01n CF67.01n_contig_62, whole genome shotgun sequence.	Selective Sweeps Drive Pseudomonas aeruginosa Evolution in the Cystic Fibrosis Lung	mol_type: genomic DNA; country: Canada: Toronto; isolation_source: sputum; collected_by: Shawn Clark; collection_date: 16-Nov-2010; host: Homo sapiens; db_xref: taxon:287; strain: Pae_CF67.01n; lat_lon: 43.6536 N 79.3778 W; organism: Pseudomonas aeruginosa
NZ_LCSY01000017	232040	Pseudomonas aeruginosa	Pseudomonas aeruginosa strain Pae_CF67.01o CF67.01o_contig_17, whole genome shotgun sequence.	Selective Sweeps Drive Pseudomonas aeruginosa Evolution in the Cystic Fibrosis Lung	mol_type: genomic DNA; country: Canada: Toronto; isolation_source: sputum; collected_by: Shawn Clark; collection_date: 16-Nov-2010; host: Homo sapiens; db_xref: taxon:287; strain: Pae_CF67.01o; lat_lon: 43.6536 N 79.3778 W; organism: Pseudomonas aeruginosa
NZ_LCSZ01000016	232045	Pseudomonas aeruginosa	Pseudomonas aeruginosa strain Pae_CF67.01p CF67.01p_contig_16, whole genome shotgun sequence.	Selective Sweeps Drive Pseudomonas aeruginosa Evolution in the Cystic Fibrosis Lung	mol_type: genomic DNA; country: Canada: Toronto; isolation_source: sputum; collected_by: Shawn Clark; collection_date: 16-Nov-2010; host: Homo sapiens; db_xref: taxon:287; strain: Pae_CF67.01p; lat_lon: 43.6536 N 79.3778 W; organism: Pseudomonas aeruginosa
NZ_LCTA01000007	231777	Pseudomonas aeruginosa	Pseudomonas aeruginosa strain Pae_CF67.01q CF67.01q_contig_7, whole genome shotgun sequence.	Selective Sweeps Drive Pseudomonas aeruginosa Evolution in the Cystic Fibrosis Lung	mol_type: genomic DNA; country: Canada: Toronto; isolation_source: sputum; collected_by: Shawn Clark; collection_date: 16-Nov-2010; host: Homo sapiens; db_xref: taxon:287; strain: Pae_CF67.01q; lat_lon: 43.6536 N 79.3778 W; organism: Pseudomonas aeruginosa
NZ_LCTB01000014	136162	Pseudomonas aeruginosa	Pseudomonas aeruginosa strain Pae_CF67.01r CF67.01r_contig_14, whole genome shotgun sequence.	Selective Sweeps Drive Pseudomonas aeruginosa Evolution in the Cystic Fibrosis Lung	mol_type: genomic DNA; country: Canada: Toronto; isolation_source: sputum; collected_by: Shawn Clark; collection_date: 16-Nov-2010; host: Homo sapiens; db_xref: taxon:287; strain: Pae_CF67.01r; lat_lon: 43.6536 N 79.3778 W; organism: Pseudomonas aeruginosa
NZ_LCTC01000012	329234	Pseudomonas aeruginosa	Pseudomonas aeruginosa strain Pae_CF67.01s CF67.01s_contig_12, whole genome shotgun sequence.	Selective Sweeps Drive Pseudomonas aeruginosa Evolution in the Cystic Fibrosis Lung	mol_type: genomic DNA; country: Canada: Toronto; isolation_source: sputum; collected_by: Shawn Clark; collection_date: 16-Nov-2010; host: Homo sapiens; db_xref: taxon:287; strain: Pae_CF67.01s; lat_lon: 43.6536 N 79.3778 W; organism: Pseudomonas aeruginosa
NZ_LCUR01000049	129647	Pseudomonas aeruginosa	Pseudomonas aeruginosa strain Pae_CF67.02a CF67.02a_contig_49, whole genome shotgun sequence.	Selective Sweeps Drive Pseudomonas aeruginosa Evolution in the Cystic Fibrosis Lung	mol_type: genomic DNA; country: Canada: Toronto; isolation_source: sputum; collected_by: Shawn Clark; collection_date: 28-Jun-2011; host: Homo sapiens; db_xref: taxon:287; strain: Pae_CF67.02a; lat_lon: 43.6536 N 79.3778 W; organism: Pseudomonas aeruginosa
NZ_LCUT01000020	315071	Pseudomonas aeruginosa	Pseudomonas aeruginosa strain Pae_CF67.02c CF67.02c_contig_20, whole genome shotgun sequence.	Selective Sweeps Drive Pseudomonas aeruginosa Evolution in the Cystic Fibrosis Lung	mol_type: genomic DNA; country: Canada: Toronto; isolation_source: sputum; collected_by: Shawn Clark; collection_date: 28-Jun-2011; host: Homo sapiens; db_xref: taxon:287; strain: Pae_CF67.02c; lat_lon: 43.6536 N 79.3778 W; organism: Pseudomonas aeruginosa
NZ_LDKG01000002	172646	Pseudomonas aeruginosa	Pseudomonas aeruginosa strain Pae_CF67.02d CF67.02d_contig_2, whole genome shotgun sequence.	Selective Sweeps Drive Pseudomonas aeruginosa Evolution in the Cystic Fibrosis Lung	mol_type: genomic DNA; country: Canada: Toronto; isolation_source: sputum; collected_by: Shawn Clark; collection_date: 28-Jun-2011; host: Homo sapiens; db_xref: taxon:287; strain: Pae_CF67.02d; lat_lon: 43.6536 N 79.3778 W; organism: Pseudomonas aeruginosa
NZ_LDKH01000011	232040	Pseudomonas aeruginosa	Pseudomonas aeruginosa strain Pae_CF67.02e CF67.02e_contig_11, whole genome shotgun sequence.	Selective Sweeps Drive Pseudomonas aeruginosa Evolution in the Cystic Fibrosis Lung	mol_type: genomic DNA; country: Canada: Toronto; isolation_source: sputum; collected_by: Shawn Clark; collection_date: 28-Jun-2011; host: Homo sapiens; db_xref: taxon:287; strain: Pae_CF67.02e; lat_lon: 43.6536 N 79.3778 W; organism: Pseudomonas aeruginosa
NZ_LDKI01000023	232470	Pseudomonas aeruginosa	Pseudomonas aeruginosa strain Pae_CF67.02f CF67.02f_contig_23, whole genome shotgun sequence.	Selective Sweeps Drive Pseudomonas aeruginosa Evolution in the Cystic Fibrosis Lung	mol_type: genomic DNA; country: Canada: Toronto; isolation_source: sputum; collected_by: Shawn Clark; collection_date: 28-Jun-2011; host: Homo sapiens; db_xref: taxon:287; strain: Pae_CF67.02f; lat_lon: 43.6536 N 79.3778 W; organism: Pseudomonas aeruginosa
NZ_LDKJ01000002	329427	Pseudomonas aeruginosa	Pseudomonas aeruginosa strain Pae_CF67.02g CF67.02g_contig_2, whole genome shotgun sequence.	Selective Sweeps Drive Pseudomonas aeruginosa Evolution in the Cystic Fibrosis Lung	mol_type: genomic DNA; country: Canada: Toronto; isolation_source: sputum; collected_by: Shawn Clark; collection_date: 28-Jun-2011; host: Homo sapiens; db_xref: taxon:287; strain: Pae_CF67.02g; lat_lon: 43.6536 N 79.3778 W; organism: Pseudomonas aeruginosa
NZ_LDKK01000018	329434	Pseudomonas aeruginosa	Pseudomonas aeruginosa strain Pae_CF67.02h CF67.02h_contig_18, whole genome shotgun sequence.	Selective Sweeps Drive Pseudomonas aeruginosa Evolution in the Cystic Fibrosis Lung	mol_type: genomic DNA; country: Canada: Toronto; isolation_source: sputum; collected_by: Shawn Clark; collection_date: 28-Jun-2011; host: Homo sapiens; db_xref: taxon:287; strain: Pae_CF67.02h; lat_lon: 43.6536 N 79.3778 W; organism: Pseudomonas aeruginosa
NZ_LDKL01000021	232471	Pseudomonas aeruginosa	Pseudomonas aeruginosa strain Pae_CF67.02i CF67.02i_contig_21, whole genome shotgun sequence.	Selective Sweeps Drive Pseudomonas aeruginosa Evolution in the Cystic Fibrosis Lung	mol_type: genomic DNA; country: Canada: Toronto; isolation_source: sputum; collected_by: Shawn Clark; collection_date: 28-Jun-2011; host: Homo sapiens; db_xref: taxon:287; strain: Pae_CF67.02i; lat_lon: 43.6536 N 79.3778 W; organism: Pseudomonas aeruginosa
NZ_LDKM01000028	232030	Pseudomonas aeruginosa	Pseudomonas aeruginosa strain Pae_CF67.02j CF67.02j_contig_28, whole genome shotgun sequence.	Selective Sweeps Drive Pseudomonas aeruginosa Evolution in the Cystic Fibrosis Lung	mol_type: genomic DNA; country: Canada: Toronto; isolation_source: sputum; collected_by: Shawn Clark; collection_date: 28-Jun-2011; host: Homo sapiens; db_xref: taxon:287; strain: Pae_CF67.02j; lat_lon: 43.6536 N 79.3778 W; organism: Pseudomonas aeruginosa
NZ_LDKN01000007	232030	Pseudomonas aeruginosa	Pseudomonas aeruginosa strain Pae_CF67.02k CF67.02k_contig_7, whole genome shotgun sequence.	Selective Sweeps Drive Pseudomonas aeruginosa Evolution in the Cystic Fibrosis Lung	mol_type: genomic DNA; country: Canada: Toronto; isolation_source: sputum; collected_by: Shawn Clark; collection_date: 28-Jun-2011; host: Homo sapiens; db_xref: taxon:287; strain: Pae_CF67.02k; lat_lon: 43.6536 N 79.3778 W; organism: Pseudomonas aeruginosa
NZ_LDKO01000009	232035	Pseudomonas aeruginosa	Pseudomonas aeruginosa strain Pae_CF67.02l CF67.02l_contig_9, whole genome shotgun sequence.	Selective Sweeps Drive Pseudomonas aeruginosa Evolution in the Cystic Fibrosis Lung	mol_type: genomic DNA; country: Canada: Toronto; isolation_source: sputum; collected_by: Shawn Clark; collection_date: 28-Jun-2011; host: Homo sapiens; db_xref: taxon:287; strain: Pae_CF67.02l; lat_lon: 43.6536 N 79.3778 W; organism: Pseudomonas aeruginosa
NZ_LDKP01000021	138873	Pseudomonas aeruginosa	Pseudomonas aeruginosa strain Pae_CF67.02m CF67.02m_contig_21, whole genome shotgun sequence.	Selective Sweeps Drive Pseudomonas aeruginosa Evolution in the Cystic Fibrosis Lung	mol_type: genomic DNA; country: Canada: Toronto; isolation_source: sputum; collected_by: Shawn Clark; collection_date: 28-Jun-2011; host: Homo sapiens; db_xref: taxon:287; strain: Pae_CF67.02m; lat_lon: 43.6536 N 79.3778 W; organism: Pseudomonas aeruginosa
NZ_LDKQ01000012	232033	Pseudomonas aeruginosa	Pseudomonas aeruginosa strain Pae_CF67.02n CF67.02n_contig_12, whole genome shotgun sequence.	Selective Sweeps Drive Pseudomonas aeruginosa Evolution in the Cystic Fibrosis Lung	mol_type: genomic DNA; country: Canada: Toronto; isolation_source: sputum; collected_by: Shawn Clark; collection_date: 28-Jun-2011; host: Homo sapiens; db_xref: taxon:287; strain: Pae_CF67.02n; lat_lon: 43.6536 N 79.3778 W; organism: Pseudomonas aeruginosa
NZ_LDKR01000037	232030	Pseudomonas aeruginosa	Pseudomonas aeruginosa strain Pae_CF67.02o CF67.02o_contig_37, whole genome shotgun sequence.	Selective Sweeps Drive Pseudomonas aeruginosa Evolution in the Cystic Fibrosis Lung	mol_type: genomic DNA; country: Canada: Toronto; isolation_source: sputum; collected_by: Shawn Clark; collection_date: 28-Jun-2011; host: Homo sapiens; db_xref: taxon:287; strain: Pae_CF67.02o; lat_lon: 43.6536 N 79.3778 W; organism: Pseudomonas aeruginosa
NZ_LDKS01000011	232030	Pseudomonas aeruginosa	Pseudomonas aeruginosa strain Pae_CF67.02p CF67.02p_contig_11, whole genome shotgun sequence.	Selective Sweeps Drive Pseudomonas aeruginosa Evolution in the Cystic Fibrosis Lung	mol_type: genomic DNA; country: Canada: Toronto; isolation_source: sputum; collected_by: Shawn Clark; collection_date: 28-Jun-2011; host: Homo sapiens; db_xref: taxon:287; strain: Pae_CF67.02p; lat_lon: 43.6536 N 79.3778 W; organism: Pseudomonas aeruginosa
NZ_LDKT01000026	232030	Pseudomonas aeruginosa	Pseudomonas aeruginosa strain Pae_CF67.02q CF67.02q_contig_26, whole genome shotgun sequence.	Selective Sweeps Drive Pseudomonas aeruginosa Evolution in the Cystic Fibrosis Lung	mol_type: genomic DNA; country: Canada: Toronto; isolation_source: sputum; collected_by: Shawn Clark; collection_date: 28-Jun-2011; host: Homo sapiens; db_xref: taxon:287; strain: Pae_CF67.02q; lat_lon: 43.6536 N 79.3778 W; organism: Pseudomonas aeruginosa
NZ_LDKU01000004	138777	Pseudomonas aeruginosa	Pseudomonas aeruginosa strain Pae_CF67.02r CF67.02r_contig_4, whole genome shotgun sequence.	Selective Sweeps Drive Pseudomonas aeruginosa Evolution in the Cystic Fibrosis Lung	mol_type: genomic DNA; country: Canada: Toronto; isolation_source: sputum; collected_by: Shawn Clark; collection_date: 28-Jun-2011; host: Homo sapiens; db_xref: taxon:287; strain: Pae_CF67.02r; lat_lon: 43.6536 N 79.3778 W; organism: Pseudomonas aeruginosa
NZ_LDKV01000051	232030	Pseudomonas aeruginosa	Pseudomonas aeruginosa strain Pae_CF67.02s CF67.02s_contig_51, whole genome shotgun sequence.	Selective Sweeps Drive Pseudomonas aeruginosa Evolution in the Cystic Fibrosis Lung	mol_type: genomic DNA; country: Canada: Toronto; isolation_source: sputum; collected_by: Shawn Clark; collection_date: 28-Jun-2011; host: Homo sapiens; db_xref: taxon:287; strain: Pae_CF67.02s; lat_lon: 43.6536 N 79.3778 W; organism: Pseudomonas aeruginosa
NZ_LDKW01000023	232471	Pseudomonas aeruginosa	Pseudomonas aeruginosa strain Pae_CF67.02t CF67.02t_contig_23, whole genome shotgun sequence.	Selective Sweeps Drive Pseudomonas aeruginosa Evolution in the Cystic Fibrosis Lung	mol_type: genomic DNA; country: Canada: Toronto; isolation_source: sputum; collected_by: Shawn Clark; collection_date: 28-Jun-2011; host: Homo sapiens; db_xref: taxon:287; strain: Pae_CF67.02t; lat_lon: 43.6536 N 79.3778 W; organism: Pseudomonas aeruginosa
NZ_LDKX01000018	232030	Pseudomonas aeruginosa	Pseudomonas aeruginosa strain Pae_CF67.03a CF67.03a_contig_18, whole genome shotgun sequence.	Selective Sweeps Drive Pseudomonas aeruginosa Evolution in the Cystic Fibrosis Lung	mol_type: genomic DNA; country: Canada:Toronto; isolation_source: sputum; collected_by: Shawn Clark; collection_date: 06-Jul-2011; host: Homo sapiens; db_xref: taxon:287; strain: Pae_CF67.03a; lat_lon: 43.6536 N 79.3778 W; organism: Pseudomonas aeruginosa
NZ_LDKY01000015	138764	Pseudomonas aeruginosa	Pseudomonas aeruginosa strain Pae_CF67.03b CF67.03b_contig_15, whole genome shotgun sequence.	Selective Sweeps Drive Pseudomonas aeruginosa Evolution in the Cystic Fibrosis Lung	mol_type: genomic DNA; country: Canada: Toronto; isolation_source: sputum; collected_by: Shawn Clark; collection_date: 06-Jul-2011; host: Homo sapiens; db_xref: taxon:287; strain: Pae_CF67.03b; lat_lon: 43.6536 N 79.3778 W; organism: Pseudomonas aeruginosa
NZ_LDKZ01000045	232040	Pseudomonas aeruginosa	Pseudomonas aeruginosa strain Pae_CF67.03c CF67.03c_contig_45, whole genome shotgun sequence.	Selective Sweeps Drive Pseudomonas aeruginosa Evolution in the Cystic Fibrosis Lung	mol_type: genomic DNA; country: Canada: Toronto; isolation_source: sputum; collected_by: Shawn Clark; collection_date: 06-Jul-2011; host: Homo sapiens; db_xref: taxon:287; strain: Pae_CF67.03c; lat_lon: 43.6536 N 79.3778 W; organism: Pseudomonas aeruginosa
NZ_LDLA01000030	117470	Pseudomonas aeruginosa	Pseudomonas aeruginosa strain Pae_CF67.03d CF67.03d_contig_30, whole genome shotgun sequence.	Selective Sweeps Drive Pseudomonas aeruginosa Evolution in the Cystic Fibrosis Lung	mol_type: genomic DNA; country: Canada: Toronto; isolation_source: sputum; collected_by: Shawn Clark; collection_date: 06-Jul-2011; host: Homo sapiens; db_xref: taxon:287; strain: Pae_CF67.03d; lat_lon: 43.6536 N 79.3778 W; organism: Pseudomonas aeruginosa
NZ_LDLB01000022	231813	Pseudomonas aeruginosa	Pseudomonas aeruginosa strain Pae_CF67.03e CF67.03e_contig_22, whole genome shotgun sequence.	Selective Sweeps Drive Pseudomonas aeruginosa Evolution in the Cystic Fibrosis Lung	mol_type: genomic DNA; country: Canada:Toronto; isolation_source: sputum; collected_by: Shawn Clark; collection_date: 06-Jul-2011; host: Homo sapiens; db_xref: taxon:287; strain: Pae_CF67.03e; lat_lon: 43.6536 N 79.3778 W; organism: Pseudomonas aeruginosa
NZ_LDLC01000027	232030	Pseudomonas aeruginosa	Pseudomonas aeruginosa strain Pae_CF67.03f CF67.03f_contig_27, whole genome shotgun sequence.	Selective Sweeps Drive Pseudomonas aeruginosa Evolution in the Cystic Fibrosis Lung	mol_type: genomic DNA; country: Canada: Toronto; isolation_source: sputum; collected_by: Shawn Clark; collection_date: 06-Jul-2011; host: Homo sapiens; db_xref: taxon:287; strain: Pae_CF67.03f; lat_lon: 43.6536 N 79.3778 W; organism: Pseudomonas aeruginosa
NZ_LDLD01000014	232031	Pseudomonas aeruginosa	Pseudomonas aeruginosa strain Pae_CF67.03g CF67.03g_contig_14, whole genome shotgun sequence.	Selective Sweeps Drive Pseudomonas aeruginosa Evolution in the Cystic Fibrosis Lung	mol_type: genomic DNA; country: Canada: Toronto; isolation_source: sputum; collected_by: Shawn Clark; collection_date: 06-Jul-2011; host: Homo sapiens; db_xref: taxon:287; strain: Pae_CF67.03g; lat_lon: 43.6536 N 79.3778 W; organism: Pseudomonas aeruginosa
NZ_LDLE01000015	232417	Pseudomonas aeruginosa	Pseudomonas aeruginosa strain Pae_CF67.03h CF67.03h_contig_15, whole genome shotgun sequence.	Selective Sweeps Drive Pseudomonas aeruginosa Evolution in the Cystic Fibrosis Lung	mol_type: genomic DNA; country: Canada: Toronto; isolation_source: sputum; collected_by: Shawn Clark; collection_date: 06-Jul-2011; host: Homo sapiens; db_xref: taxon:287; strain: Pae_CF67.03h; lat_lon: 43.6536 N 79.3778 W; organism: Pseudomonas aeruginosa
NZ_LDLF01000001	232031	Pseudomonas aeruginosa	Pseudomonas aeruginosa strain Pae_CF67.03i CF67.03i_contig_1, whole genome shotgun sequence.	Selective Sweeps Drive Pseudomonas aeruginosa Evolution in the Cystic Fibrosis Lung	mol_type: genomic DNA; country: Canada: Toronto; isolation_source: sputum; collected_by: Shawn Clark; collection_date: 06-Jul-2011; host: Homo sapiens; db_xref: taxon:287; strain: Pae_CF67.03i; lat_lon: 43.6536 N 79.3778 W; organism: Pseudomonas aeruginosa
NZ_LDLG01000015	232029	Pseudomonas aeruginosa	Pseudomonas aeruginosa strain Pae_CF67.03j CF67.03j_contig_15, whole genome shotgun sequence.	Selective Sweeps Drive Pseudomonas aeruginosa Evolution in the Cystic Fibrosis Lung	mol_type: genomic DNA; country: Canada: Toronto; isolation_source: sputum; collected_by: Shawn Clark; collection_date: 06-Jul-2011; host: Homo sapiens; db_xref: taxon:287; strain: Pae_CF67.03j; lat_lon: 43.6536 N 79.3778 W; organism: Pseudomonas aeruginosa
NZ_LDLH01000013	232031	Pseudomonas aeruginosa	Pseudomonas aeruginosa strain Pae_CF67.03k CF67.03k_contig_13, whole genome shotgun sequence.	Selective Sweeps Drive Pseudomonas aeruginosa Evolution in the Cystic Fibrosis Lung	mol_type: genomic DNA; country: Canada: Toronto; isolation_source: sputum; collected_by: Shawn Clark; collection_date: 06-Jul-2011; host: Homo sapiens; db_xref: taxon:287; strain: Pae_CF67.03k; lat_lon: 43.6536 N 79.3778 W; organism: Pseudomonas aeruginosa
NZ_LDLI01000014	232031	Pseudomonas aeruginosa	Pseudomonas aeruginosa strain Pae_CF67.03l CF67.03l_contig_14, whole genome shotgun sequence.	Selective Sweeps Drive Pseudomonas aeruginosa Evolution in the Cystic Fibrosis Lung	mol_type: genomic DNA; country: Canada: Toronto; isolation_source: sputum; collected_by: Shawn Clark; collection_date: 06-Jul-2011; host: Homo sapiens; db_xref: taxon:287; strain: Pae_CF67.03l; lat_lon: 43.6536 N 79.3778 W; organism: Pseudomonas aeruginosa
NZ_LDLJ01000018	232030	Pseudomonas aeruginosa	Pseudomonas aeruginosa strain Pae_CF67.03m CF67.03m_contig_18, whole genome shotgun sequence.	Selective Sweeps Drive Pseudomonas aeruginosa Evolution in the Cystic Fibrosis Lung	mol_type: genomic DNA; country: Canada: Toronto; isolation_source: sputum; collected_by: Shawn Clark; collection_date: 06-Jul-2011; host: Homo sapiens; db_xref: taxon:287; strain: Pae_CF67.03m; lat_lon: 43.6536 N 79.3778 W; organism: Pseudomonas aeruginosa
NZ_LDLK01000023	147593	Pseudomonas aeruginosa	Pseudomonas aeruginosa strain Pae_CF67.03n CF67.03n_contig_23, whole genome shotgun sequence.	Selective Sweeps Drive Pseudomonas aeruginosa Evolution in the Cystic Fibrosis Lung	mol_type: genomic DNA; country: Canada: Toronto; isolation_source: sputum; collected_by: Shawn Clark; collection_date: 06-Jul-2011; host: Homo sapiens; db_xref: taxon:287; strain: Pae_CF67.03n; lat_lon: 43.6536 N 79.3778 W; organism: Pseudomonas aeruginosa
NZ_LDLL01000029	232030	Pseudomonas aeruginosa	Pseudomonas aeruginosa strain Pae_CF67.03o CF67.03o_contig_29, whole genome shotgun sequence.	Selective Sweeps Drive Pseudomonas aeruginosa Evolution in the Cystic Fibrosis Lung	mol_type: genomic DNA; country: Canada: Toronto; isolation_source: sputum; collected_by: Shawn Clark; collection_date: 06-Jul-2011; host: Homo sapiens; db_xref: taxon:287; strain: Pae_CF67.03o; lat_lon: 43.6536 N 79.3778 W; organism: Pseudomonas aeruginosa
NZ_LDLM01000045	232030	Pseudomonas aeruginosa	Pseudomonas aeruginosa strain Pae_CF67.03p CF67.03p_contig_45, whole genome shotgun sequence.	Selective Sweeps Drive Pseudomonas aeruginosa Evolution in the Cystic Fibrosis Lung	mol_type: genomic DNA; country: Canada: Toronto; isolation_source: sputum; collected_by: Shawn Clark; collection_date: 06-Jul-2011; host: Homo sapiens; db_xref: taxon:287; strain: Pae_CF67.03p; lat_lon: 43.6536 N 79.3778 W; organism: Pseudomonas aeruginosa
NZ_LDLN01000002	232040	Pseudomonas aeruginosa	Pseudomonas aeruginosa strain Pae_CF67.03q CF67.03q_contig_2, whole genome shotgun sequence.	Selective Sweeps Drive Pseudomonas aeruginosa Evolution in the Cystic Fibrosis Lung	mol_type: genomic DNA; country: Canada: Toronto; isolation_source: sputum; collected_by: Shawn Clark; collection_date: 06-Jul-2011; host: Homo sapiens; db_xref: taxon:287; strain: Pae_CF67.03q; lat_lon: 43.6536 N 79.3778 W; organism: Pseudomonas aeruginosa
NZ_LDLO01000006	231796	Pseudomonas aeruginosa	Pseudomonas aeruginosa strain Pae_CF67.03r CF67.03r_contig_6, whole genome shotgun sequence.	Selective Sweeps Drive Pseudomonas aeruginosa Evolution in the Cystic Fibrosis Lung	mol_type: genomic DNA; country: Canada: Toronto; isolation_source: sputum; collected_by: Shawn Clark; collection_date: 06-Jul-2011; host: Homo sapiens; db_xref: taxon:287; strain: Pae_CF67.03r; lat_lon: 43.6536 N 79.3778 W; organism: Pseudomonas aeruginosa
NZ_LDLP01000019	232040	Pseudomonas aeruginosa	Pseudomonas aeruginosa strain Pae_CF67.04a CF67.04a_contig_19, whole genome shotgun sequence.	Selective Sweeps Drive Pseudomonas aeruginosa Evolution in the Cystic Fibrosis Lung	mol_type: genomic DNA; country: Canada: Toronto; isolation_source: sputum; collected_by: Shawn Clark; collection_date: 19-Jul-2011; host: Homo sapiens; db_xref: taxon:287; strain: Pae_CF67.04a; lat_lon: 43.6536 N 79.3778 W; organism: Pseudomonas aeruginosa
NZ_LDLQ01000001	231940	Pseudomonas aeruginosa	Pseudomonas aeruginosa strain Pae_CF67.04b CF67.04b_contig_1, whole genome shotgun sequence.	Selective Sweeps Drive Pseudomonas aeruginosa Evolution in the Cystic Fibrosis Lung	mol_type: genomic DNA; country: Canada: Toronto; isolation_source: sputum; collected_by: Shawn Clark; collection_date: 19-Jul-2011; host: Homo sapiens; db_xref: taxon:287; strain: Pae_CF67.04b; lat_lon: 43.6536 N 79.3778 W; organism: Pseudomonas aeruginosa
NZ_LDLR01000013	232040	Pseudomonas aeruginosa	Pseudomonas aeruginosa strain Pae_CF67.04c CF67.04c_contig_13, whole genome shotgun sequence.	Selective Sweeps Drive Pseudomonas aeruginosa Evolution in the Cystic Fibrosis Lung	mol_type: genomic DNA; country: Canada: Toronto; isolation_source: sputum; collected_by: Shawn Clark; collection_date: 19-Jul-2011; host: Homo sapiens; db_xref: taxon:287; strain: Pae_CF67.04c; lat_lon: 43.6536 N 79.3778 W; organism: Pseudomonas aeruginosa
NZ_LDLS01000026	167595	Pseudomonas aeruginosa	Pseudomonas aeruginosa strain Pae_CF67.04d CF67.04d_contig_26, whole genome shotgun sequence.	Selective Sweeps Drive Pseudomonas aeruginosa Evolution in the Cystic Fibrosis Lung	mol_type: genomic DNA; country: Canada: Toronto; isolation_source: sputum; collected_by: Shawn Clark; collection_date: 19-Jul-2011; host: Homo sapiens; db_xref: taxon:287; strain: Pae_CF67.04d; lat_lon: 43.6536 N 79.3778 W; organism: Pseudomonas aeruginosa
NZ_LDLT01000002	96215	Pseudomonas aeruginosa	Pseudomonas aeruginosa strain Pae_CF67.04e CF67.04e_contig_2, whole genome shotgun sequence.	Selective Sweeps Drive Pseudomonas aeruginosa Evolution in the Cystic Fibrosis Lung	mol_type: genomic DNA; country: Canada: Toronto; isolation_source: sputum; collected_by: Shawn Clark; collection_date: 19-Jul-2011; host: Homo sapiens; db_xref: taxon:287; strain: Pae_CF67.04e; lat_lon: 43.6536 N 79.3778 W; organism: Pseudomonas aeruginosa
NZ_LDLU01000026	232031	Pseudomonas aeruginosa	Pseudomonas aeruginosa strain Pae_CF67.04f CF67.04f_contig_26, whole genome shotgun sequence.	Selective Sweeps Drive Pseudomonas aeruginosa Evolution in the Cystic Fibrosis Lung	mol_type: genomic DNA; country: Canada: Toronto; isolation_source: sputum; collected_by: Shawn Clark; collection_date: 19-Jul-2011; host: Homo sapiens; db_xref: taxon:287; strain: Pae_CF67.04f; lat_lon: 43.6536 N 79.3778 W; organism: Pseudomonas aeruginosa
NZ_LDLV01000006	232031	Pseudomonas aeruginosa	Pseudomonas aeruginosa strain Pae_CF67.04g CF67.04g_contig_6, whole genome shotgun sequence.	Selective Sweeps Drive Pseudomonas aeruginosa Evolution in the Cystic Fibrosis Lung	mol_type: genomic DNA; country: Canada: Toronto; isolation_source: sputum; collected_by: Shawn Clark; collection_date: 19-Jul-2011; host: Homo sapiens; db_xref: taxon:287; strain: Pae_CF67.04g; lat_lon: 43.6536 N 79.3778 W; organism: Pseudomonas aeruginosa
NZ_LDLW01000021	222237	Pseudomonas aeruginosa	Pseudomonas aeruginosa strain Pae_CF67.04h CF67.04h_contig_21, whole genome shotgun sequence.	Selective Sweeps Drive Pseudomonas aeruginosa Evolution in the Cystic Fibrosis Lung	mol_type: genomic DNA; country: Canada: Toronto; isolation_source: sputum; collected_by: Shawn Clark; collection_date: 19-Jul-2011; host: Homo sapiens; db_xref: taxon:287; strain: Pae_CF67.04h; lat_lon: 43.6536 N 79.3778 W; organism: Pseudomonas aeruginosa
NZ_LDLX01000020	198556	Pseudomonas aeruginosa	Pseudomonas aeruginosa strain Pae_CF67.04i CF67.04i_contig_20, whole genome shotgun sequence.	Selective Sweeps Drive Pseudomonas aeruginosa Evolution in the Cystic Fibrosis Lung	mol_type: genomic DNA; country: Canada: Toronto; isolation_source: sputum; collected_by: Shawn Clark; collection_date: 19-Jul-2011; host: Homo sapiens; db_xref: taxon:287; strain: Pae_CF67.04i; lat_lon: 43.6536 N 79.3778 W; organism: Pseudomonas aeruginosa
NZ_LDLY01000005	232031	Pseudomonas aeruginosa	Pseudomonas aeruginosa strain Pae_CF67.04j CF67.04j_contig_5, whole genome shotgun sequence.	Selective Sweeps Drive Pseudomonas aeruginosa Evolution in the Cystic Fibrosis Lung	mol_type: genomic DNA; country: Canada: Toronto; isolation_source: sputum; collected_by: Shawn Clark; collection_date: 19-Jul-2011; host: Homo sapiens; db_xref: taxon:287; strain: Pae_CF67.04j; lat_lon: 43.6536 N 79.3778 W; organism: Pseudomonas aeruginosa
NZ_LDLZ01000013	232031	Pseudomonas aeruginosa	Pseudomonas aeruginosa strain Pae_CF67.04k CF67.04k_contig_13, whole genome shotgun sequence.	Selective Sweeps Drive Pseudomonas aeruginosa Evolution in the Cystic Fibrosis Lung	mol_type: genomic DNA; country: Canada: Toronto; isolation_source: sputum; collected_by: Shawn Clark; collection_date: 19-Jul-2011; host: Homo sapiens; db_xref: taxon:287; strain: Pae_CF67.04k; lat_lon: 43.6536 N 79.3778 W; organism: Pseudomonas aeruginosa
NZ_LDMA01000020	109629	Pseudomonas aeruginosa	Pseudomonas aeruginosa strain Pae_CF67.04l CF67.04l_contig_20, whole genome shotgun sequence.	Selective Sweeps Drive Pseudomonas aeruginosa Evolution in the Cystic Fibrosis Lung	mol_type: genomic DNA; country: Canada: Toronto; isolation_source: sputum; collected_by: Shawn Clark; collection_date: 19-Jul-2011; host: Homo sapiens; db_xref: taxon:287; strain: Pae_CF67.04l; lat_lon: 43.6536 N 79.3778 W; organism: Pseudomonas aeruginosa
NZ_LDMB01000002	232030	Pseudomonas aeruginosa	Pseudomonas aeruginosa strain Pae_CF67.04m CF67.04m_contig_2, whole genome shotgun sequence.	Selective Sweeps Drive Pseudomonas aeruginosa Evolution in the Cystic Fibrosis Lung	mol_type: genomic DNA; country: Canada: Toronto; isolation_source: sputum; collected_by: Shawn Clark; collection_date: 19-Jul-2011; host: Homo sapiens; db_xref: taxon:287; strain: Pae_CF67.04m; lat_lon: 43.6536 N 79.3778 W; organism: Pseudomonas aeruginosa
NZ_LDMC01000011	232007	Pseudomonas aeruginosa	Pseudomonas aeruginosa strain Pae_CF67.04n CF67.04n_contig_11, whole genome shotgun sequence.	Selective Sweeps Drive Pseudomonas aeruginosa Evolution in the Cystic Fibrosis Lung	mol_type: genomic DNA; country: Canada: Toronto; isolation_source: sputum; collected_by: Shawn Clark; collection_date: 19-Jul-2011; host: Homo sapiens; db_xref: taxon:287; strain: Pae_CF67.04n; lat_lon: 43.6536 N 79.3778 W; organism: Pseudomonas aeruginosa
NZ_LDMD01000012	232030	Pseudomonas aeruginosa	Pseudomonas aeruginosa strain Pae_CF67.04o CF67.04o_contig_12, whole genome shotgun sequence.	Selective Sweeps Drive Pseudomonas aeruginosa Evolution in the Cystic Fibrosis Lung	mol_type: genomic DNA; country: Canada: Toronto; isolation_source: sputum; collected_by: Shawn Clark; collection_date: 19-Jul-2011; host: Homo sapiens; db_xref: taxon:287; strain: Pae_CF67.04o; lat_lon: 43.6536 N 79.3778 W; organism: Pseudomonas aeruginosa
NZ_LDME01000004	232031	Pseudomonas aeruginosa	Pseudomonas aeruginosa strain Pae_CF67.04p CF67.04p_contig_4, whole genome shotgun sequence.	Selective Sweeps Drive Pseudomonas aeruginosa Evolution in the Cystic Fibrosis Lung	mol_type: genomic DNA; country: Canada: Toronto; isolation_source: sputum; collected_by: Shawn Clark; collection_date: 19-Jul-2011; host: Homo sapiens; db_xref: taxon:287; strain: Pae_CF67.04p; lat_lon: 43.6536 N 79.3778 W; organism: Pseudomonas aeruginosa
NZ_LDMF01000028	232030	Pseudomonas aeruginosa	Pseudomonas aeruginosa strain Pae_CF67.04q CF67.04q_contig_28, whole genome shotgun sequence.	Selective Sweeps Drive Pseudomonas aeruginosa Evolution in the Cystic Fibrosis Lung	mol_type: genomic DNA; country: Canada: Toronto; isolation_source: sputum; collected_by: Shawn Clark; collection_date: 19-Jul-2011; host: Homo sapiens; db_xref: taxon:287; strain: Pae_CF67.04q; lat_lon: 43.6536 N 79.3778 W; organism: Pseudomonas aeruginosa
NZ_LDMG01000018	232062	Pseudomonas aeruginosa	Pseudomonas aeruginosa strain Pae_CF67.04r CF67.04r_contig_18, whole genome shotgun sequence.	Selective Sweeps Drive Pseudomonas aeruginosa Evolution in the Cystic Fibrosis Lung	mol_type: genomic DNA; country: Canada: Toronto; isolation_source: sputum; collected_by: Shawn Clark; collection_date: 19-Jul-2011; host: Homo sapiens; db_xref: taxon:287; strain: Pae_CF67.04r; lat_lon: 43.6536 N 79.3778 W; organism: Pseudomonas aeruginosa
NZ_LDMH01000003	232030	Pseudomonas aeruginosa	Pseudomonas aeruginosa strain Pae_CF67.04s CF67.04s_contig_3, whole genome shotgun sequence.	Selective Sweeps Drive Pseudomonas aeruginosa Evolution in the Cystic Fibrosis Lung	mol_type: genomic DNA; country: Canada: Toronto; isolation_source: sputum; collected_by: Shawn Clark; collection_date: 19-Jul-2011; host: Homo sapiens; db_xref: taxon:287; strain: Pae_CF67.04s; lat_lon: 43.6536 N 79.3778 W; organism: Pseudomonas aeruginosa
NZ_LDMI01000003	232002	Pseudomonas aeruginosa	Pseudomonas aeruginosa strain Pae_CF67.04t CF67.04t_contig_3, whole genome shotgun sequence.	Selective Sweeps Drive Pseudomonas aeruginosa Evolution in the Cystic Fibrosis Lung	mol_type: genomic DNA; country: Canada: Toronto; isolation_source: sputum; collected_by: Shawn Clark; collection_date: 19-Jul-2011; host: Homo sapiens; db_xref: taxon:287; strain: Pae_CF67.04t; lat_lon: 43.6536 N 79.3778 W; organism: Pseudomonas aeruginosa
NZ_LDMJ01000004	232035	Pseudomonas aeruginosa	Pseudomonas aeruginosa strain Pae_CF67.05a CF67.05a_contig_4, whole genome shotgun sequence.	Selective Sweeps Drive Pseudomonas aeruginosa Evolution in the Cystic Fibrosis Lung	mol_type: genomic DNA; country: Canada: Toronto; isolation_source: sputum; collected_by: Shawn Clark; collection_date: 16-Aug-2011; host: Homo sapiens; db_xref: taxon:287; strain: Pae_CF67.05a; lat_lon: 43.6536 N 79.3778 W; organism: Pseudomonas aeruginosa
NZ_LDMK01000017	232030	Pseudomonas aeruginosa	Pseudomonas aeruginosa strain Pae_CF67.05b CF67.05b_contig_17, whole genome shotgun sequence.	Selective Sweeps Drive Pseudomonas aeruginosa Evolution in the Cystic Fibrosis Lung	mol_type: genomic DNA; country: Canada: Toronto; isolation_source: sputum; collected_by: Shawn Clark; collection_date: 16-Aug-2011; host: Homo sapiens; db_xref: taxon:287; strain: Pae_CF67.05b; lat_lon: 43.6536 N 79.3778 W; organism: Pseudomonas aeruginosa
NZ_LDML01000026	232028	Pseudomonas aeruginosa	Pseudomonas aeruginosa strain Pae_CF67.05c CF67.05c_contig_26, whole genome shotgun sequence.	Selective Sweeps Drive Pseudomonas aeruginosa Evolution in the Cystic Fibrosis Lung	mol_type: genomic DNA; country: Canada: Toronto; isolation_source: sputum; collected_by: Shawn Clark; collection_date: 16-Aug-2011; host: Homo sapiens; db_xref: taxon:287; strain: Pae_CF67.05c; lat_lon: 43.6536 N 79.3778 W; organism: Pseudomonas aeruginosa
NZ_LDMM01000002	232030	Pseudomonas aeruginosa	Pseudomonas aeruginosa strain Pae_CF67.05d CF67.05d_contig_2, whole genome shotgun sequence.	Selective Sweeps Drive Pseudomonas aeruginosa Evolution in the Cystic Fibrosis Lung	mol_type: genomic DNA; country: Canada: Toronto; isolation_source: sputum; collected_by: Shawn Clark; collection_date: 16-Aug-2011; host: Homo sapiens; db_xref: taxon:287; strain: Pae_CF67.05d; lat_lon: 43.6536 N 79.3778 W; organism: Pseudomonas aeruginosa
NZ_LDMN01000021	232030	Pseudomonas aeruginosa	Pseudomonas aeruginosa strain Pae_CF67.05e CF67.05e_contig_21, whole genome shotgun sequence.	Selective Sweeps Drive Pseudomonas aeruginosa Evolution in the Cystic Fibrosis Lung	mol_type: genomic DNA; country: Canada: Toronto; isolation_source: sputum; collected_by: Shawn Clark; collection_date: 16-Aug-2011; host: Homo sapiens; db_xref: taxon:287; strain: Pae_CF67.05e; lat_lon: 43.6536 N 79.3778 W; organism: Pseudomonas aeruginosa
NZ_LDMO01000007	232030	Pseudomonas aeruginosa	Pseudomonas aeruginosa strain Pae_CF67.05f CF67.05f_contig_7, whole genome shotgun sequence.	Selective Sweeps Drive Pseudomonas aeruginosa Evolution in the Cystic Fibrosis Lung	mol_type: genomic DNA; country: Canada: Toronto; isolation_source: sputum; collected_by: Shawn Clark; collection_date: 16-Aug-2011; host: Homo sapiens; db_xref: taxon:287; strain: Pae_CF67.05f; lat_lon: 43.6536 N 79.3778 W; organism: Pseudomonas aeruginosa
NZ_LDMP01000032	232030	Pseudomonas aeruginosa	Pseudomonas aeruginosa strain Pae_CF67.05g CF67.05g_contig_32, whole genome shotgun sequence.	Selective Sweeps Drive Pseudomonas aeruginosa Evolution in the Cystic Fibrosis Lung	mol_type: genomic DNA; country: Canada: Toronto; isolation_source: sputum; collected_by: Shawn Clark; collection_date: 16-Aug-2011; host: Homo sapiens; db_xref: taxon:287; strain: Pae_CF67.05g; lat_lon: 43.6536 N 79.3778 W; organism: Pseudomonas aeruginosa
NZ_LDMQ01000006	232030	Pseudomonas aeruginosa	Pseudomonas aeruginosa strain Pae_CF67.05h CF67.05h_contig_6, whole genome shotgun sequence.	Selective Sweeps Drive Pseudomonas aeruginosa Evolution in the Cystic Fibrosis Lung	mol_type: genomic DNA; country: Canada: Toronto; isolation_source: sputum; collected_by: Shawn Clark; collection_date: 16-Aug-2011; host: Homo sapiens; db_xref: taxon:287; strain: Pae_CF67.05h; lat_lon: 43.6536 N 79.3778 W; organism: Pseudomonas aeruginosa
NZ_LDMR01000009	231901	Pseudomonas aeruginosa	Pseudomonas aeruginosa strain Pae_CF67.05i CF67.05i_contig_9, whole genome shotgun sequence.	Selective Sweeps Drive Pseudomonas aeruginosa Evolution in the Cystic Fibrosis Lung	mol_type: genomic DNA; country: Canada: Toronto; isolation_source: sputum; collected_by: Shawn Clark; collection_date: 16-Aug-2011; host: Homo sapiens; db_xref: taxon:287; strain: Pae_CF67.05i; lat_lon: 43.6536 N 79.3778 W; organism: Pseudomonas aeruginosa
NZ_LDMS01000032	232030	Pseudomonas aeruginosa	Pseudomonas aeruginosa strain Pae_CF67.05k CF67.05k_contig_32, whole genome shotgun sequence.	Selective Sweeps Drive Pseudomonas aeruginosa Evolution in the Cystic Fibrosis Lung	mol_type: genomic DNA; country: Canada: Toronto; isolation_source: sputum; collected_by: Shawn Clark; collection_date: 16-Aug-2011; host: Homo sapiens; db_xref: taxon:287; strain: Pae_CF67.05k; lat_lon: 43.6536 N 79.3778 W; organism: Pseudomonas aeruginosa
NZ_LDMT01000015	232028	Pseudomonas aeruginosa	Pseudomonas aeruginosa strain Pae_CF67.05l CF67.05l_contig_15, whole genome shotgun sequence.	Selective Sweeps Drive Pseudomonas aeruginosa Evolution in the Cystic Fibrosis Lung	mol_type: genomic DNA; country: Canada: Toronto; isolation_source: sputum; collected_by: Shawn Clark; collection_date: 16-Aug-2011; host: Homo sapiens; db_xref: taxon:287; strain: Pae_CF67.05l; lat_lon: 43.6536 N 79.3778 W; organism: Pseudomonas aeruginosa
NZ_LDMU01000007	138886	Pseudomonas aeruginosa	Pseudomonas aeruginosa strain Pae_CF67.05m CF67.05m_contig_7, whole genome shotgun sequence.	Selective Sweeps Drive Pseudomonas aeruginosa Evolution in the Cystic Fibrosis Lung	mol_type: genomic DNA; country: Canada: Toronto; isolation_source: sputum; collected_by: Shawn Clark; collection_date: 16-Aug-2011; host: Homo sapiens; db_xref: taxon:287; strain: Pae_CF67.05m; lat_lon: 43.6536 N 79.3778 W; organism: Pseudomonas aeruginosa
NZ_LDMV01000035	232031	Pseudomonas aeruginosa	Pseudomonas aeruginosa strain Pae_CF67.05n CF67.05n_contig_35, whole genome shotgun sequence.	Selective Sweeps Drive Pseudomonas aeruginosa Evolution in the Cystic Fibrosis Lung	mol_type: genomic DNA; country: Canada: Toronto; isolation_source: sputum; collected_by: Shawn Clark; collection_date: 16-Aug-2011; host: Homo sapiens; db_xref: taxon:287; strain: Pae_CF67.05n; lat_lon: 43.6536 N 79.3778 W; organism: Pseudomonas aeruginosa
NZ_LDMW01000043	232030	Pseudomonas aeruginosa	Pseudomonas aeruginosa strain Pae_CF67.05o CF67.05o_contig_43, whole genome shotgun sequence.	Selective Sweeps Drive Pseudomonas aeruginosa Evolution in the Cystic Fibrosis Lung	mol_type: genomic DNA; country: Canada: Toronto; isolation_source: sputum; collected_by: Shawn Clark; collection_date: 16-Aug-2011; host: Homo sapiens; db_xref: taxon:287; strain: Pae_CF67.05o; lat_lon: 43.6536 N 79.3778 W; organism: Pseudomonas aeruginosa
NZ_LDMX01000017	138764	Pseudomonas aeruginosa	Pseudomonas aeruginosa strain Pae_CF67.05p CF67.05p_contig_17, whole genome shotgun sequence.	Selective Sweeps Drive Pseudomonas aeruginosa Evolution in the Cystic Fibrosis Lung	mol_type: genomic DNA; country: Canada: Toronto; isolation_source: sputum; collected_by: Shawn Clark; collection_date: 16-Aug-2011; host: Homo sapiens; db_xref: taxon:287; strain: Pae_CF67.05p; lat_lon: 43.6536 N 79.3778 W; organism: Pseudomonas aeruginosa
NZ_LEEU01000005	232030	Pseudomonas aeruginosa	Pseudomonas aeruginosa strain Pae_CF67.05q CF67.05q_contig_5, whole genome shotgun sequence.	Selective Sweeps Drive Pseudomonas aeruginosa Evolution in the Cystic Fibrosis Lung	mol_type: genomic DNA; country: Canada: Toronto; isolation_source: sputum; collected_by: Shawn Clark; collection_date: 16-Aug-2011; host: Homo sapiens; db_xref: taxon:287; strain: Pae_CF67.05q; lat_lon: 43.6536 N 79.3778 W; organism: Pseudomonas aeruginosa
NZ_LEEV01000018	138769	Pseudomonas aeruginosa	Pseudomonas aeruginosa strain Pae_CF67.05r CF67.05r_contig_18, whole genome shotgun sequence.	Selective Sweeps Drive Pseudomonas aeruginosa Evolution in the Cystic Fibrosis Lung	mol_type: genomic DNA; country: Canada: Toronto; isolation_source: sputum; collected_by: Shawn Clark; collection_date: 16-Aug-2011; host: Homo sapiens; db_xref: taxon:287; strain: Pae_CF67.05r; lat_lon: 43.6536 N 79.3778 W; organism: Pseudomonas aeruginosa
NZ_LEEW01000010	232030	Pseudomonas aeruginosa	Pseudomonas aeruginosa strain Pae_CF67.05s CF67.05s_contig_10, whole genome shotgun sequence.	Selective Sweeps Drive Pseudomonas aeruginosa Evolution in the Cystic Fibrosis Lung	mol_type: genomic DNA; country: Canada: Toronto; isolation_source: sputum; collected_by: Shawn Clark; collection_date: 16-Aug-2011; host: Homo sapiens; db_xref: taxon:287; strain: Pae_CF67.05s; lat_lon: 43.6536 N 79.3778 W; organism: Pseudomonas aeruginosa
NZ_LEEX01000026	232030	Pseudomonas aeruginosa	Pseudomonas aeruginosa strain Pae_CF67.05t CF67.05t_contig_26, whole genome shotgun sequence.	Selective Sweeps Drive Pseudomonas aeruginosa Evolution in the Cystic Fibrosis Lung	mol_type: genomic DNA; country: Canada: Toronto; isolation_source: sputum; collected_by: Shawn Clark; collection_date: 16-Aug-2011; host: Homo sapiens; db_xref: taxon:287; strain: Pae_CF67.05t; lat_lon: 43.6536 N 79.3778 W; organism: Pseudomonas aeruginosa
NZ_LEEY01000009	129637	Pseudomonas aeruginosa	Pseudomonas aeruginosa strain Pae_CF67.06a CF67.06a_contig_9, whole genome shotgun sequence.	Selective Sweeps Drive Pseudomonas aeruginosa Evolution in the Cystic Fibrosis Lung	mol_type: genomic DNA; country: Canada: Toronto; isolation_source: sputum; collected_by: Shawn Clark; collection_date: 31-Aug-2011; host: Homo sapiens; db_xref: taxon:287; strain: Pae_CF67.06a; lat_lon: 43.6536 N 79.3778 W; organism: Pseudomonas aeruginosa
NZ_LEEZ01000065	129626	Pseudomonas aeruginosa	Pseudomonas aeruginosa strain Pae_CF67.06b CF67.06b_contig_65, whole genome shotgun sequence.	Selective Sweeps Drive Pseudomonas aeruginosa Evolution in the Cystic Fibrosis Lung	mol_type: genomic DNA; country: Canada: Toronto; isolation_source: sputum; collected_by: Shawn Clark; collection_date: 31-Aug-2011; host: Homo sapiens; db_xref: taxon:287; strain: Pae_CF67.06b; lat_lon: 43.6536 N 79.3778 W; organism: Pseudomonas aeruginosa
NZ_LEFA01000024	164363	Pseudomonas aeruginosa	Pseudomonas aeruginosa strain Pae_CF67.06c CF67.06c_contig_24, whole genome shotgun sequence.	Selective Sweeps Drive Pseudomonas aeruginosa Evolution in the Cystic Fibrosis Lung	mol_type: genomic DNA; country: Canada: Toronto; isolation_source: sputum; collected_by: Shawn Clark; collection_date: 31-Aug-2011; host: Homo sapiens; db_xref: taxon:287; strain: Pae_CF67.06c; lat_lon: 43.6536 N 79.3778 W; organism: Pseudomonas aeruginosa
NZ_LEFB01000060	139353	Pseudomonas aeruginosa	Pseudomonas aeruginosa strain Pae_CF67.06d CF67.06d_contig_60, whole genome shotgun sequence.	Selective Sweeps Drive Pseudomonas aeruginosa Evolution in the Cystic Fibrosis Lung	mol_type: genomic DNA; country: Canada: Toronto; isolation_source: sputum; collected_by: Shawn Clark; collection_date: 31-Aug-2011; host: Homo sapiens; db_xref: taxon:287; strain: Pae_CF67.06d; lat_lon: 43.6536 N 79.3778 W; organism: Pseudomonas aeruginosa
NZ_LEFC01000003	129644	Pseudomonas aeruginosa	Pseudomonas aeruginosa strain Pae_CF67.06e CF67.06e_contig_3, whole genome shotgun sequence.	Selective Sweeps Drive Pseudomonas aeruginosa Evolution in the Cystic Fibrosis Lung	mol_type: genomic DNA; country: Canada: Toronto; isolation_source: sputum; collected_by: Shawn Clark; collection_date: 31-Aug-2011; host: Homo sapiens; db_xref: taxon:287; strain: Pae_CF67.06e; lat_lon: 43.6536 N 79.3778 W; organism: Pseudomonas aeruginosa
NZ_LEFD01000007	139089	Pseudomonas aeruginosa	Pseudomonas aeruginosa strain Pae_CF67.06f CF67.06f_contig_7, whole genome shotgun sequence.	Selective Sweeps Drive Pseudomonas aeruginosa Evolution in the Cystic Fibrosis Lung	mol_type: genomic DNA; country: Canada: Toronto; isolation_source: sputum; collected_by: Shawn Clark; collection_date: 31-Aug-2011; host: Homo sapiens; db_xref: taxon:287; strain: Pae_CF67.06f; lat_lon: 43.6536 N 79.3778 W; organism: Pseudomonas aeruginosa
NZ_LEFE01000005	124355	Pseudomonas aeruginosa	Pseudomonas aeruginosa strain Pae_CF67.06g CF67.06g_contig_5, whole genome shotgun sequence.	Selective Sweeps Drive Pseudomonas aeruginosa Evolution in the Cystic Fibrosis Lung	mol_type: genomic DNA; country: Canada: Toronto; isolation_source: sputum; collected_by: Shawn Clark; collection_date: 31-Aug-2011; host: Homo sapiens; db_xref: taxon:287; strain: Pae_CF67.06g; lat_lon: 43.6536 N 79.3778 W; organism: Pseudomonas aeruginosa
NZ_LEFF01000012	138761	Pseudomonas aeruginosa	Pseudomonas aeruginosa strain Pae_CF67.06h CF67.06h_contig_12, whole genome shotgun sequence.	Selective Sweeps Drive Pseudomonas aeruginosa Evolution in the Cystic Fibrosis Lung	mol_type: genomic DNA; country: Canada: Toronto; isolation_source: sputum; collected_by: Shawn Clark; collection_date: 31-Aug-2011; host: Homo sapiens; db_xref: taxon:287; strain: Pae_CF67.06h; lat_lon: 43.6536 N 79.3778 W; organism: Pseudomonas aeruginosa
NZ_LEFG01000028	129193	Pseudomonas aeruginosa	Pseudomonas aeruginosa strain Pae_CF67.06i CF67.06i_contig_28, whole genome shotgun sequence.	Selective Sweeps Drive Pseudomonas aeruginosa Evolution in the Cystic Fibrosis Lung	mol_type: genomic DNA; country: Canada: Toronto; isolation_source: sputum; collected_by: Shawn Clark; collection_date: 31-Aug-2011; host: Homo sapiens; db_xref: taxon:287; strain: Pae_CF67.06i; lat_lon: 43.6536 N 79.3778 W; organism: Pseudomonas aeruginosa
NZ_LEFH01000001	130685	Pseudomonas aeruginosa	Pseudomonas aeruginosa strain Pae_CF67.06j CF67.06j_contig_1, whole genome shotgun sequence.	Selective Sweeps Drive Pseudomonas aeruginosa Evolution in the Cystic Fibrosis Lung	mol_type: genomic DNA; country: Canada: Toronto; isolation_source: sputum; collected_by: Shawn Clark; collection_date: 31-Aug-2011; host: Homo sapiens; db_xref: taxon:287; strain: Pae_CF67.06j; lat_lon: 43.6536 N 79.3778 W; organism: Pseudomonas aeruginosa
NZ_LEFI01000026	129637	Pseudomonas aeruginosa	Pseudomonas aeruginosa strain Pae_CF67.06l CF67.06l_contig_26, whole genome shotgun sequence.	Selective Sweeps Drive Pseudomonas aeruginosa Evolution in the Cystic Fibrosis Lung	mol_type: genomic DNA; country: Canada: Toronto; isolation_source: sputum; collected_by: Shawn Clark; collection_date: 31-Aug-2011; host: Homo sapiens; db_xref: taxon:287; strain: Pae_CF67.06l; lat_lon: 43.6536 N 79.3778 W; organism: Pseudomonas aeruginosa
NZ_LEFJ01000021	129618	Pseudomonas aeruginosa	Pseudomonas aeruginosa strain Pae_CF67.06m CF67.06m_contig_21, whole genome shotgun sequence.	Selective Sweeps Drive Pseudomonas aeruginosa Evolution in the Cystic Fibrosis Lung	mol_type: genomic DNA; country: Canada: Toronto; isolation_source: sputum; collected_by: Shawn Clark; collection_date: 31-Aug-2011; host: Homo sapiens; db_xref: taxon:287; strain: Pae_CF67.06m; lat_lon: 43.6536 N 79.3778 W; organism: Pseudomonas aeruginosa
NZ_LEFK01000015	139115	Pseudomonas aeruginosa	Pseudomonas aeruginosa strain Pae_CF67.06n CF67.06n_contig_15, whole genome shotgun sequence.	Selective Sweeps Drive Pseudomonas aeruginosa Evolution in the Cystic Fibrosis Lung	mol_type: genomic DNA; country: Canada: Toronto; isolation_source: sputum; collected_by: Shawn Clark; collection_date: 31-Aug-2011; host: Homo sapiens; db_xref: taxon:287; strain: Pae_CF67.06n; lat_lon: 43.6536 N 79.3778 W; organism: Pseudomonas aeruginosa
NZ_LEFL01000022	129139	Pseudomonas aeruginosa	Pseudomonas aeruginosa strain Pae_CF67.06o CF67.06o_contig_22, whole genome shotgun sequence.	Selective Sweeps Drive Pseudomonas aeruginosa Evolution in the Cystic Fibrosis Lung	mol_type: genomic DNA; country: Canada: Toronto; isolation_source: sputum; collected_by: Shawn Clark; collection_date: 31-Aug-2011; host: Homo sapiens; db_xref: taxon:287; strain: Pae_CF67.06o; lat_lon: 43.6536 N 79.3778 W; organism: Pseudomonas aeruginosa
NZ_LEFM01000079	100439	Pseudomonas aeruginosa	Pseudomonas aeruginosa strain Pae_CF67.06p CF67.06p_contig_79, whole genome shotgun sequence.	Selective Sweeps Drive Pseudomonas aeruginosa Evolution in the Cystic Fibrosis Lung	mol_type: genomic DNA; country: Canada: Toronto; isolation_source: sputum; collected_by: Shawn Clark; collection_date: 31-Aug-2011; host: Homo sapiens; db_xref: taxon:287; strain: Pae_CF67.06p; lat_lon: 43.6536 N 79.3778 W; organism: Pseudomonas aeruginosa
NZ_LEFN01000012	129663	Pseudomonas aeruginosa	Pseudomonas aeruginosa strain Pae_CF67.06q CF67.06q_contig_12, whole genome shotgun sequence.	Selective Sweeps Drive Pseudomonas aeruginosa Evolution in the Cystic Fibrosis Lung	mol_type: genomic DNA; country: Canada: Toronto; isolation_source: sputum; collected_by: Shawn Clark; collection_date: 31-Aug-2011; host: Homo sapiens; db_xref: taxon:287; strain: Pae_CF67.06q; lat_lon: 43.6536 N 79.3778 W; organism: Pseudomonas aeruginosa
NZ_LEFO01000007	101805	Pseudomonas aeruginosa	Pseudomonas aeruginosa strain Pae_CF67.06r CF67.06r_contig_7, whole genome shotgun sequence.	Selective Sweeps Drive Pseudomonas aeruginosa Evolution in the Cystic Fibrosis Lung	mol_type: genomic DNA; country: Canada: Toronto; isolation_source: sputum; collected_by: Shawn Clark; collection_date: 31-Aug-2011; host: Homo sapiens; db_xref: taxon:287; strain: Pae_CF67.06r; lat_lon: 43.6536 N 79.3778 W; organism: Pseudomonas aeruginosa
NZ_LEFP01000070	129582	Pseudomonas aeruginosa	Pseudomonas aeruginosa strain Pae_CF67.06s CF67.06s_contig_70, whole genome shotgun sequence.	Selective Sweeps Drive Pseudomonas aeruginosa Evolution in the Cystic Fibrosis Lung	mol_type: genomic DNA; country: Canada: Toronto; isolation_source: sputum; collected_by: Shawn Clark; collection_date: 31-Aug-2011; host: Homo sapiens; db_xref: taxon:287; strain: Pae_CF67.06s; lat_lon: 43.6536 N 79.3778 W; organism: Pseudomonas aeruginosa
NZ_LEFR01000026	232030	Pseudomonas aeruginosa	Pseudomonas aeruginosa strain Pae_CF67.07a CF67.07a_contig_26, whole genome shotgun sequence.	Selective Sweeps Drive Pseudomonas aeruginosa Evolution in the Cystic Fibrosis Lung	mol_type: genomic DNA; country: Canada: Toronto; isolation_source: sputum; collected_by: Shawn Clark; collection_date: 06-Sep-2011; host: Homo sapiens; db_xref: taxon:287; strain: Pae_CF67.07a; lat_lon: 43.6536 N 79.3778 W; organism: Pseudomonas aeruginosa
NZ_LEFS01000001	232471	Pseudomonas aeruginosa	Pseudomonas aeruginosa strain Pae_CF67.07b CF67.07b_contig_1, whole genome shotgun sequence.	Selective Sweeps Drive Pseudomonas aeruginosa Evolution in the Cystic Fibrosis Lung	mol_type: genomic DNA; country: Canada: Toronto; isolation_source: sputum; collected_by: Shawn Clark; collection_date: 06-Sep-2011; host: Homo sapiens; db_xref: taxon:287; strain: Pae_CF67.07b; lat_lon: 43.6536 N 79.3778 W; organism: Pseudomonas aeruginosa
NZ_LEFT01000021	232030	Pseudomonas aeruginosa	Pseudomonas aeruginosa strain Pae_CF67.07c CF67.07c_contig_21, whole genome shotgun sequence.	Selective Sweeps Drive Pseudomonas aeruginosa Evolution in the Cystic Fibrosis Lung	mol_type: genomic DNA; country: Canada: Toronto; isolation_source: sputum; collected_by: Shawn Clark; collection_date: 06-Sep-2011; host: Homo sapiens; db_xref: taxon:287; strain: Pae_CF67.07c; lat_lon: 43.6536 N 79.3778 W; organism: Pseudomonas aeruginosa
NZ_LEFU01000023	232035	Pseudomonas aeruginosa	Pseudomonas aeruginosa strain Pae_CF67.07d CF67.07d_contig_23, whole genome shotgun sequence.	Selective Sweeps Drive Pseudomonas aeruginosa Evolution in the Cystic Fibrosis Lung	mol_type: genomic DNA; country: Canada: Toronto; isolation_source: sputum; collected_by: Shawn Clark; collection_date: 06-Sep-2011; host: Homo sapiens; db_xref: taxon:287; strain: Pae_CF67.07d; lat_lon: 43.6536 N 79.3778 W; organism: Pseudomonas aeruginosa
NZ_LEFV01000011	232030	Pseudomonas aeruginosa	Pseudomonas aeruginosa strain Pae_CF67.07e CF67.07e_contig_11, whole genome shotgun sequence.	Selective Sweeps Drive Pseudomonas aeruginosa Evolution in the Cystic Fibrosis Lung	mol_type: genomic DNA; country: Canada: Toronto; isolation_source: sputum; collected_by: Shawn Clark; collection_date: 06-Sep-2011; host: Homo sapiens; db_xref: taxon:287; strain: Pae_CF67.07e; lat_lon: 43.6536 N 79.3778 W; organism: Pseudomonas aeruginosa
NZ_LEFW01000040	232030	Pseudomonas aeruginosa	Pseudomonas aeruginosa strain Pae_CF67.07f CF67.07f_contig_40, whole genome shotgun sequence.	Selective Sweeps Drive Pseudomonas aeruginosa Evolution in the Cystic Fibrosis Lung	mol_type: genomic DNA; country: Canada: Toronto; isolation_source: sputum; collected_by: Shawn Clark; collection_date: 06-Sep-2011; host: Homo sapiens; db_xref: taxon:287; strain: Pae_CF67.07f; lat_lon: 43.6536 N 79.3778 W; organism: Pseudomonas aeruginosa
NZ_LEFX01000013	232035	Pseudomonas aeruginosa	Pseudomonas aeruginosa strain Pae_CF67.07g CF67.07g_contig_13, whole genome shotgun sequence.	Selective Sweeps Drive Pseudomonas aeruginosa Evolution in the Cystic Fibrosis Lung	mol_type: genomic DNA; country: Canada: Toronto; isolation_source: sputum; collected_by: Shawn Clark; collection_date: 06-Sep-2011; host: Homo sapiens; db_xref: taxon:287; strain: Pae_CF67.07g; lat_lon: 43.6536 N 79.3778 W; organism: Pseudomonas aeruginosa
NZ_LEFY01000028	232471	Pseudomonas aeruginosa	Pseudomonas aeruginosa strain Pae_CF67.07h CF67.07h_contig_28, whole genome shotgun sequence.	Selective Sweeps Drive Pseudomonas aeruginosa Evolution in the Cystic Fibrosis Lung	mol_type: genomic DNA; country: Canada: Toronto; isolation_source: sputum; collected_by: Shawn Clark; collection_date: 06-Sep-2011; host: Homo sapiens; db_xref: taxon:287; strain: Pae_CF67.07h; lat_lon: 43.6536 N 79.3778 W; organism: Pseudomonas aeruginosa
NZ_LEFZ01000011	232030	Pseudomonas aeruginosa	Pseudomonas aeruginosa strain Pae_CF67.07i CF67.07i_contig_11, whole genome shotgun sequence.	Selective Sweeps Drive Pseudomonas aeruginosa Evolution in the Cystic Fibrosis Lung	mol_type: genomic DNA; country: Canada: Toronto; isolation_source: sputum; collected_by: Shawn Clark; collection_date: 06-Sep-2011; host: Homo sapiens; db_xref: taxon:287; strain: Pae_CF67.07i; lat_lon: 43.6536 N 79.3778 W; organism: Pseudomonas aeruginosa
NZ_LEGA01000010	232030	Pseudomonas aeruginosa	Pseudomonas aeruginosa strain Pae_CF67.07j CF67.07j_contig_10, whole genome shotgun sequence.	Selective Sweeps Drive Pseudomonas aeruginosa Evolution in the Cystic Fibrosis Lung	mol_type: genomic DNA; country: Canada: Toronto; isolation_source: sputum; collected_by: Shawn Clark; collection_date: 06-Sep-2011; host: Homo sapiens; db_xref: taxon:287; strain: Pae_CF67.07j; lat_lon: 43.6536 N 79.3778 W; organism: Pseudomonas aeruginosa
NZ_LEGB01000010	232265	Pseudomonas aeruginosa	Pseudomonas aeruginosa strain Pae_CF67.07k CF67.07k_contig_10, whole genome shotgun sequence.	Selective Sweeps Drive Pseudomonas aeruginosa Evolution in the Cystic Fibrosis Lung	mol_type: genomic DNA; country: Canada: Toronto; isolation_source: sputum; collected_by: Shawn Clark; collection_date: 06-Sep-2011; host: Homo sapiens; db_xref: taxon:287; strain: Pae_CF67.07k; lat_lon: 43.6536 N 79.3778 W; organism: Pseudomonas aeruginosa
NZ_LEGC01000024	186110	Pseudomonas aeruginosa	Pseudomonas aeruginosa strain Pae_CF67.07l CF67.07l_contig_24, whole genome shotgun sequence.	Selective Sweeps Drive Pseudomonas aeruginosa Evolution in the Cystic Fibrosis Lung	mol_type: genomic DNA; country: Canada: Toronto; isolation_source: sputum; collected_by: Shawn Clark; collection_date: 06-Sep-2011; host: Homo sapiens; db_xref: taxon:287; strain: Pae_CF67.07l; lat_lon: 43.6536 N 79.3778 W; organism: Pseudomonas aeruginosa
NZ_LEGD01000037	138665	Pseudomonas aeruginosa	Pseudomonas aeruginosa strain Pae_CF67.07m CF67.07m_contig_37, whole genome shotgun sequence.	Selective Sweeps Drive Pseudomonas aeruginosa Evolution in the Cystic Fibrosis Lung	mol_type: genomic DNA; country: Canada: Toronto; isolation_source: sputum; collected_by: Shawn Clark; collection_date: 06-Sep-2011; host: Homo sapiens; db_xref: taxon:287; strain: Pae_CF67.07m; lat_lon: 43.6536 N 79.3778 W; organism: Pseudomonas aeruginosa
NZ_LEGE01000016	174182	Pseudomonas aeruginosa	Pseudomonas aeruginosa strain Pae_CF67.07n CF67.07n_contig_16, whole genome shotgun sequence.	Selective Sweeps Drive Pseudomonas aeruginosa Evolution in the Cystic Fibrosis Lung	mol_type: genomic DNA; country: Canada: Toronto; isolation_source: sputum; collected_by: Shawn Clark; collection_date: 06-Sep-2011; host: Homo sapiens; db_xref: taxon:287; strain: Pae_CF67.07n; lat_lon: 43.6536 N 79.3778 W; organism: Pseudomonas aeruginosa
NZ_LEGF01000029	138764	Pseudomonas aeruginosa	Pseudomonas aeruginosa strain Pae_CF67.07o CF67.07o_contig_29, whole genome shotgun sequence.	Selective Sweeps Drive Pseudomonas aeruginosa Evolution in the Cystic Fibrosis Lung	mol_type: genomic DNA; country: Canada: Toronto; isolation_source: sputum; collected_by: Shawn Clark; collection_date: 06-Sep-2011; host: Homo sapiens; db_xref: taxon:287; strain: Pae_CF67.07o; lat_lon: 43.6536 N 79.3778 W; organism: Pseudomonas aeruginosa
NZ_LEGG01000025	232031	Pseudomonas aeruginosa	Pseudomonas aeruginosa strain Pae_CF67.07p CF67.07p_contig_25, whole genome shotgun sequence.	Selective Sweeps Drive Pseudomonas aeruginosa Evolution in the Cystic Fibrosis Lung	mol_type: genomic DNA; country: Canada: Toronto; isolation_source: sputum; collected_by: Shawn Clark; collection_date: 06-Sep-2011; host: Homo sapiens; db_xref: taxon:287; strain: Pae_CF67.07p; lat_lon: 43.6536 N 79.3778 W; organism: Pseudomonas aeruginosa
NZ_LEGH01000013	204877	Pseudomonas aeruginosa	Pseudomonas aeruginosa strain Pae_CF67.07q CF67.07q_contig_13, whole genome shotgun sequence.	Selective Sweeps Drive Pseudomonas aeruginosa Evolution in the Cystic Fibrosis Lung	mol_type: genomic DNA; country: Canada: Toronto; isolation_source: sputum; collected_by: Shawn Clark; collection_date: 06-Sep-2011; host: Homo sapiens; db_xref: taxon:287; strain: Pae_CF67.07q; lat_lon: 43.6536 N 79.3778 W; organism: Pseudomonas aeruginosa
NZ_LEGI01000016	232031	Pseudomonas aeruginosa	Pseudomonas aeruginosa strain Pae_CF67.07r CF67.07r_contig_16, whole genome shotgun sequence.	Selective Sweeps Drive Pseudomonas aeruginosa Evolution in the Cystic Fibrosis Lung	mol_type: genomic DNA; country: Canada: Toronto; isolation_source: sputum; collected_by: Shawn Clark; collection_date: 06-Sep-2011; host: Homo sapiens; db_xref: taxon:287; strain: Pae_CF67.07r; lat_lon: 43.6536 N 79.3778 W; organism: Pseudomonas aeruginosa
NZ_LEGJ01000026	232031	Pseudomonas aeruginosa	Pseudomonas aeruginosa strain Pae_CF67.07s CF67.07s_contig_26, whole genome shotgun sequence.	Selective Sweeps Drive Pseudomonas aeruginosa Evolution in the Cystic Fibrosis Lung	mol_type: genomic DNA; country: Canada: Toronto; isolation_source: sputum; collected_by: Shawn Clark; collection_date: 06-Sep-2011; host: Homo sapiens; db_xref: taxon:287; strain: Pae_CF67.07s; lat_lon: 43.6536 N 79.3778 W; organism: Pseudomonas aeruginosa
NZ_LEGK01000049	232004	Pseudomonas aeruginosa	Pseudomonas aeruginosa strain Pae_CF67.07t CF67.07t_contig_49, whole genome shotgun sequence.	Selective Sweeps Drive Pseudomonas aeruginosa Evolution in the Cystic Fibrosis Lung	mol_type: genomic DNA; country: Canada: Toronto; isolation_source: sputum; collected_by: Shawn Clark; collection_date: 06-Sep-2011; host: Homo sapiens; db_xref: taxon:287; strain: Pae_CF67.07t; lat_lon: 43.6536 N 79.3778 W; organism: Pseudomonas aeruginosa
NZ_LEGN01000021	139090	Pseudomonas aeruginosa	Pseudomonas aeruginosa strain Pae_CF67.08c CF67.08c_contig_21, whole genome shotgun sequence.	Selective Sweeps Drive Pseudomonas aeruginosa Evolution in the Cystic Fibrosis Lung	mol_type: genomic DNA; country: Canada: Toronto; isolation_source: sputum; collected_by: Shawn Clark; collection_date: 13-Sep-2011; host: Homo sapiens; db_xref: taxon:287; strain: Pae_CF67.08c; lat_lon: 43.6536 N 79.3778 W; organism: Pseudomonas aeruginosa
NZ_LEGO01000019	129195	Pseudomonas aeruginosa	Pseudomonas aeruginosa strain Pae_CF67.08d CF67.08d_contig_19, whole genome shotgun sequence.	Selective Sweeps Drive Pseudomonas aeruginosa Evolution in the Cystic Fibrosis Lung	mol_type: genomic DNA; country: Canada: Toronto; isolation_source: sputum; collected_by: Shawn Clark; collection_date: 13-Sep-2011; host: Homo sapiens; db_xref: taxon:287; strain: Pae_CF67.08d; lat_lon: 43.6536 N 79.3778 W; organism: Pseudomonas aeruginosa
NZ_LEGP01000001	233308	Pseudomonas aeruginosa	Pseudomonas aeruginosa strain Pae_CF67.08e CF67.08e_contig_1, whole genome shotgun sequence.	Selective Sweeps Drive Pseudomonas aeruginosa Evolution in the Cystic Fibrosis Lung	mol_type: genomic DNA; country: Canada: Toronto; isolation_source: sputum; collected_by: Shawn Clark; collection_date: 13-Sep-2011; host: Homo sapiens; db_xref: taxon:287; strain: Pae_CF67.08e; lat_lon: 43.6536 N 79.3778 W; organism: Pseudomonas aeruginosa
NZ_LEGQ01000019	129202	Pseudomonas aeruginosa	Pseudomonas aeruginosa strain Pae_CF67.08f CF67.08f_contig_19, whole genome shotgun sequence.	Selective Sweeps Drive Pseudomonas aeruginosa Evolution in the Cystic Fibrosis Lung	mol_type: genomic DNA; country: Canada: Toronto; isolation_source: sputum; collected_by: Shawn Clark; collection_date: 13-Sep-2011; host: Homo sapiens; db_xref: taxon:287; strain: Pae_CF67.08f; lat_lon: 43.6536 N 79.3778 W; organism: Pseudomonas aeruginosa
NZ_LEGR01000001	232262	Pseudomonas aeruginosa	Pseudomonas aeruginosa strain Pae_CF67.08g CF67.08g_contig_1, whole genome shotgun sequence.	Selective Sweeps Drive Pseudomonas aeruginosa Evolution in the Cystic Fibrosis Lung	mol_type: genomic DNA; country: Canada: Toronto; isolation_source: sputum; collected_by: Shawn Clark; collection_date: 13-Sep-2011; host: Homo sapiens; db_xref: taxon:287; strain: Pae_CF67.08g; lat_lon: 43.6536 N 79.3778 W; organism: Pseudomonas aeruginosa
NZ_LEGS01000013	139194	Pseudomonas aeruginosa	Pseudomonas aeruginosa strain Pae_CF67.08h CF67.08h_contig_13, whole genome shotgun sequence.	Selective Sweeps Drive Pseudomonas aeruginosa Evolution in the Cystic Fibrosis Lung	mol_type: genomic DNA; country: Canada: Toronto; isolation_source: sputum; collected_by: Shawn Clark; collection_date: 13-Sep-2011; host: Homo sapiens; db_xref: taxon:287; strain: Pae_CF67.08h; lat_lon: 43.6536 N 79.3778 W; organism: Pseudomonas aeruginosa
NZ_LEGT01000012	130835	Pseudomonas aeruginosa	Pseudomonas aeruginosa strain Pae_CF67.08i CF67.08i_contig_12, whole genome shotgun sequence.	Selective Sweeps Drive Pseudomonas aeruginosa Evolution in the Cystic Fibrosis Lung	mol_type: genomic DNA; country: Canada: Toronto; isolation_source: sputum; collected_by: Shawn Clark; collection_date: 13-Sep-2011; host: Homo sapiens; db_xref: taxon:287; strain: Pae_CF67.08i; lat_lon: 43.6536 N 79.3778 W; organism: Pseudomonas aeruginosa
NZ_LEGU01000042	139197	Pseudomonas aeruginosa	Pseudomonas aeruginosa strain Pae_CF67.08j CF67.08j_contig_42, whole genome shotgun sequence.	Selective Sweeps Drive Pseudomonas aeruginosa Evolution in the Cystic Fibrosis Lung	mol_type: genomic DNA; country: Canada: Toronto; isolation_source: sputum; collected_by: Shawn Clark; collection_date: 13-Sep-2011; host: Homo sapiens; db_xref: taxon:287; strain: Pae_CF67.08j; lat_lon: 43.6536 N 79.3778 W; organism: Pseudomonas aeruginosa
NZ_LEGV01000017	232257	Pseudomonas aeruginosa	Pseudomonas aeruginosa strain Pae_CF67.08k CF67.08k_contig_17, whole genome shotgun sequence.	Selective Sweeps Drive Pseudomonas aeruginosa Evolution in the Cystic Fibrosis Lung	mol_type: genomic DNA; country: Canada: Toronto; isolation_source: sputum; collected_by: Shawn Clark; collection_date: 13-Sep-2011; host: Homo sapiens; db_xref: taxon:287; strain: Pae_CF67.08k; lat_lon: 43.6536 N 79.3778 W; organism: Pseudomonas aeruginosa
NZ_LEGW01000021	139205	Pseudomonas aeruginosa	Pseudomonas aeruginosa strain Pae_CF67.08l CF67.08l_contig_21, whole genome shotgun sequence.	Selective Sweeps Drive Pseudomonas aeruginosa Evolution in the Cystic Fibrosis Lung	mol_type: genomic DNA; country: Canada: Toronto; isolation_source: sputum; collected_by: Shawn Clark; collection_date: 13-Sep-2011; host: Homo sapiens; db_xref: taxon:287; strain: Pae_CF67.08l; lat_lon: 43.6536 N 79.3778 W; organism: Pseudomonas aeruginosa
NZ_LEGX01000031	139198	Pseudomonas aeruginosa	Pseudomonas aeruginosa strain Pae_CF67.08m CF67.08m_contig_31, whole genome shotgun sequence.	Selective Sweeps Drive Pseudomonas aeruginosa Evolution in the Cystic Fibrosis Lung	mol_type: genomic DNA; country: Canada: Toronto; isolation_source: sputum; collected_by: Shawn Clark; collection_date: 13-Sep-2011; host: Homo sapiens; db_xref: taxon:287; strain: Pae_CF67.08m; lat_lon: 43.6536 N 79.3778 W; organism: Pseudomonas aeruginosa
NZ_LEGY01000015	232468	Pseudomonas aeruginosa	Pseudomonas aeruginosa strain Pae_CF67.08n CF67.08n_contig_15, whole genome shotgun sequence.	Selective Sweeps Drive Pseudomonas aeruginosa Evolution in the Cystic Fibrosis Lung	mol_type: genomic DNA; country: Canada: Toronto; isolation_source: sputum; collected_by: Shawn Clark; collection_date: 13-Sep-2011; host: Homo sapiens; db_xref: taxon:287; strain: Pae_CF67.08n; lat_lon: 43.6536 N 79.3778 W; organism: Pseudomonas aeruginosa
NZ_LEGZ01000007	232424	Pseudomonas aeruginosa	Pseudomonas aeruginosa strain Pae_CF67.08o CF67.08o_contig_7, whole genome shotgun sequence.	Selective Sweeps Drive Pseudomonas aeruginosa Evolution in the Cystic Fibrosis Lung	mol_type: genomic DNA; country: Canada: Toronto; isolation_source: sputum; collected_by: Shawn Clark; collection_date: 13-Sep-2011; host: Homo sapiens; db_xref: taxon:287; strain: Pae_CF67.08o; lat_lon: 43.6536 N 79.3778 W; organism: Pseudomonas aeruginosa
NZ_LEHA01000010	138618	Pseudomonas aeruginosa	Pseudomonas aeruginosa strain Pae_CF67.08p CF67.08p_contig_10, whole genome shotgun sequence.	Selective Sweeps Drive Pseudomonas aeruginosa Evolution in the Cystic Fibrosis Lung	mol_type: genomic DNA; country: Canada: Toronto; isolation_source: sputum; collected_by: Shawn Clark; collection_date: 13-Sep-2011; host: Homo sapiens; db_xref: taxon:287; strain: Pae_CF67.08p; lat_lon: 43.6536 N 79.3778 W; organism: Pseudomonas aeruginosa
NZ_LEHB01000064	139101	Pseudomonas aeruginosa	Pseudomonas aeruginosa strain Pae_CF67.08q CF67.08q_contig_64, whole genome shotgun sequence.	Selective Sweeps Drive Pseudomonas aeruginosa Evolution in the Cystic Fibrosis Lung	mol_type: genomic DNA; country: Canada: Toronto; isolation_source: sputum; collected_by: Shawn Clark; collection_date: 13-Sep-2011; host: Homo sapiens; db_xref: taxon:287; strain: Pae_CF67.08q; lat_lon: 43.6536 N 79.3778 W; organism: Pseudomonas aeruginosa
NZ_LEHC01000016	139130	Pseudomonas aeruginosa	Pseudomonas aeruginosa strain Pae_CF67.08r CF67.08r_contig_16, whole genome shotgun sequence.	Selective Sweeps Drive Pseudomonas aeruginosa Evolution in the Cystic Fibrosis Lung	mol_type: genomic DNA; country: Canada: Toronto; isolation_source: sputum; collected_by: Shawn Clark; collection_date: 13-Sep-2011; host: Homo sapiens; db_xref: taxon:287; strain: Pae_CF67.08r; lat_lon: 43.6536 N 79.3778 W; organism: Pseudomonas aeruginosa
NZ_LEHD01000022	129610	Pseudomonas aeruginosa	Pseudomonas aeruginosa strain Pae_CF67.08s CF67.08s_contig_22, whole genome shotgun sequence.	Selective Sweeps Drive Pseudomonas aeruginosa Evolution in the Cystic Fibrosis Lung	mol_type: genomic DNA; country: Canada: Toronto; isolation_source: sputum; collected_by: Shawn Clark; collection_date: 13-Sep-2011; host: Homo sapiens; db_xref: taxon:287; strain: Pae_CF67.08s; lat_lon: 43.6536 N 79.3778 W; organism: Pseudomonas aeruginosa
NZ_LEHE01000021	139101	Pseudomonas aeruginosa	Pseudomonas aeruginosa strain Pae_CF67.08t CF67.08t_contig_21, whole genome shotgun sequence.	Selective Sweeps Drive Pseudomonas aeruginosa Evolution in the Cystic Fibrosis Lung	mol_type: genomic DNA; country: Canada: Toronto; isolation_source: sputum; collected_by: Shawn Clark; collection_date: 13-Sep-2011; host: Homo sapiens; db_xref: taxon:287; strain: Pae_CF67.08t; lat_lon: 43.6536 N 79.3778 W; organism: Pseudomonas aeruginosa
NZ_LEHF01000017	233528	Pseudomonas aeruginosa	Pseudomonas aeruginosa strain Pae_CF67.09a CF67.09a_contig_17, whole genome shotgun sequence.	Selective Sweeps Drive Pseudomonas aeruginosa Evolution in the Cystic Fibrosis Lung	mol_type: genomic DNA; country: Canada: Toronto; isolation_source: sputum; collected_by: Shawn Clark; collection_date: 04-Oct-2011; host: Homo sapiens; db_xref: taxon:287; strain: Pae_CF67.09a; lat_lon: 43.6536 N 79.3778 W; organism: Pseudomonas aeruginosa
NZ_LEHG01000034	122135	Pseudomonas aeruginosa	Pseudomonas aeruginosa strain Pae_CF67.09b CF67.09b_contig_34, whole genome shotgun sequence.	Selective Sweeps Drive Pseudomonas aeruginosa Evolution in the Cystic Fibrosis Lung	mol_type: genomic DNA; country: Canada: Toronto; isolation_source: sputum; collected_by: Shawn Clark; collection_date: 04-Oct-2011; host: Homo sapiens; db_xref: taxon:287; strain: Pae_CF67.09b; lat_lon: 43.6536 N 79.3778 W; organism: Pseudomonas aeruginosa
NZ_LEHH01000021	199399	Pseudomonas aeruginosa	Pseudomonas aeruginosa strain Pae_CF67.09c CF67.09c_contig_21, whole genome shotgun sequence.	Selective Sweeps Drive Pseudomonas aeruginosa Evolution in the Cystic Fibrosis Lung	mol_type: genomic DNA; country: Canada: Toronto; isolation_source: sputum; collected_by: Shawn Clark; collection_date: 04-Oct-2011; host: Homo sapiens; db_xref: taxon:287; strain: Pae_CF67.09c; lat_lon: 43.6536 N 79.3778 W; organism: Pseudomonas aeruginosa
NZ_LEHI01000029	232030	Pseudomonas aeruginosa	Pseudomonas aeruginosa strain Pae_CF67.09d CF67.09d_contig_29, whole genome shotgun sequence.	Selective Sweeps Drive Pseudomonas aeruginosa Evolution in the Cystic Fibrosis Lung	mol_type: genomic DNA; country: Canada: Toronto; isolation_source: sputum; collected_by: Shawn Clark; collection_date: 04-Oct-2011; host: Homo sapiens; db_xref: taxon:287; strain: Pae_CF67.09d; lat_lon: 43.6536 N 79.3778 W; organism: Pseudomonas aeruginosa
NZ_LEHJ01000041	232030	Pseudomonas aeruginosa	Pseudomonas aeruginosa strain Pae_CF67.09e CF67.09e_contig_41, whole genome shotgun sequence.	Selective Sweeps Drive Pseudomonas aeruginosa Evolution in the Cystic Fibrosis Lung	mol_type: genomic DNA; country: Canada: Toronto; isolation_source: sputum; collected_by: Shawn Clark; collection_date: 04-Oct-2011; host: Homo sapiens; db_xref: taxon:287; strain: Pae_CF67.09e; lat_lon: 43.6536 N 79.3778 W; organism: Pseudomonas aeruginosa
NZ_LEHK01000038	232030	Pseudomonas aeruginosa	Pseudomonas aeruginosa strain Pae_CF67.09f CF67.09f_contig_39, whole genome shotgun sequence.	Selective Sweeps Drive Pseudomonas aeruginosa Evolution in the Cystic Fibrosis Lung	mol_type: genomic DNA; country: Canada: Toronto; isolation_source: sputum; collected_by: Shawn Clark; collection_date: 04-Oct-2011; host: Homo sapiens; db_xref: taxon:287; strain: Pae_CF67.09f; lat_lon: 43.6536 N 79.3778 W; organism: Pseudomonas aeruginosa
NZ_LEHL01000001	279376	Pseudomonas aeruginosa	Pseudomonas aeruginosa strain Pae_CF67.09g CF67.09g_contig_1, whole genome shotgun sequence.	Selective Sweeps Drive Pseudomonas aeruginosa Evolution in the Cystic Fibrosis Lung	mol_type: genomic DNA; country: Canada: Toronto; isolation_source: sputum; collected_by: Shawn Clark; collection_date: 04-Oct-2011; host: Homo sapiens; db_xref: taxon:287; strain: Pae_CF67.09g; lat_lon: 43.6536 N 79.3778 W; organism: Pseudomonas aeruginosa
NZ_LEHM01000005	232030	Pseudomonas aeruginosa	Pseudomonas aeruginosa strain Pae_CF67.09h CF67.09h_contig_5, whole genome shotgun sequence.	Selective Sweeps Drive Pseudomonas aeruginosa Evolution in the Cystic Fibrosis Lung	mol_type: genomic DNA; country: Canada: Toronto; isolation_source: sputum; collected_by: Shawn Clark; collection_date: 04-Oct-2011; host: Homo sapiens; db_xref: taxon:287; strain: Pae_CF67.09h; lat_lon: 43.6536 N 79.3778 W; organism: Pseudomonas aeruginosa
NZ_LEHN01000026	232030	Pseudomonas aeruginosa	Pseudomonas aeruginosa strain Pae_CF67.09i CF67.09i_contig_26, whole genome shotgun sequence.	Selective Sweeps Drive Pseudomonas aeruginosa Evolution in the Cystic Fibrosis Lung	mol_type: genomic DNA; country: Canada: Toronto; isolation_source: sputum; collected_by: Shawn Clark; collection_date: 04-Oct-2011; host: Homo sapiens; db_xref: taxon:287; strain: Pae_CF67.09i; lat_lon: 43.6536 N 79.3778 W; organism: Pseudomonas aeruginosa
NZ_LEHO01000008	209267	Pseudomonas aeruginosa	Pseudomonas aeruginosa strain Pae_CF67.09j CF67.09j_contig_8, whole genome shotgun sequence.	Selective Sweeps Drive Pseudomonas aeruginosa Evolution in the Cystic Fibrosis Lung	mol_type: genomic DNA; country: Canada: Toronto; isolation_source: sputum; collected_by: Shawn Clark; collection_date: 04-Oct-2011; host: Homo sapiens; db_xref: taxon:287; strain: Pae_CF67.09j; lat_lon: 43.6536 N 79.3778 W; organism: Pseudomonas aeruginosa
NZ_LEHP01000024	232030	Pseudomonas aeruginosa	Pseudomonas aeruginosa strain Pae_CF67.09k CF67.09k_contig_24, whole genome shotgun sequence.	Selective Sweeps Drive Pseudomonas aeruginosa Evolution in the Cystic Fibrosis Lung	mol_type: genomic DNA; country: Canada: Toronto; isolation_source: sputum; collected_by: Shawn Clark; collection_date: 04-Oct-2011; host: Homo sapiens; db_xref: taxon:287; strain: Pae_CF67.09k; lat_lon: 43.6536 N 79.3778 W; organism: Pseudomonas aeruginosa
NZ_LEHQ01000034	76106	Pseudomonas aeruginosa	Pseudomonas aeruginosa strain Pae_CF67.09l CF67.09l_contig_34, whole genome shotgun sequence.	Selective Sweeps Drive Pseudomonas aeruginosa Evolution in the Cystic Fibrosis Lung	mol_type: genomic DNA; country: Canada: Toronto; isolation_source: sputum; collected_by: Shawn Clark; collection_date: 04-Oct-2011; host: Homo sapiens; db_xref: taxon:287; strain: Pae_CF67.09l; lat_lon: 43.6536 N 79.3778 W; organism: Pseudomonas aeruginosa
NZ_LEHR01000032	232030	Pseudomonas aeruginosa	Pseudomonas aeruginosa strain Pae_CF67.09m CF67.09m_contig_32, whole genome shotgun sequence.	Selective Sweeps Drive Pseudomonas aeruginosa Evolution in the Cystic Fibrosis Lung	mol_type: genomic DNA; country: Canada: Toronto; isolation_source: sputum; collected_by: Shawn Clark; collection_date: 04-Oct-2011; host: Homo sapiens; db_xref: taxon:287; strain: Pae_CF67.09m; lat_lon: 43.6536 N 79.3778 W; organism: Pseudomonas aeruginosa
NZ_LEHS01000012	231813	Pseudomonas aeruginosa	Pseudomonas aeruginosa strain Pae_CF67.09n CF67.09n_contig_12, whole genome shotgun sequence.	Selective Sweeps Drive Pseudomonas aeruginosa Evolution in the Cystic Fibrosis Lung	mol_type: genomic DNA; country: Canada: Toronto; isolation_source: sputum; collected_by: Shawn Clark; collection_date: 04-Oct-2011; host: Homo sapiens; db_xref: taxon:287; strain: Pae_CF67.09n; lat_lon: 43.6536 N 79.3778 W; organism: Pseudomonas aeruginosa
NZ_LEHT01000016	232040	Pseudomonas aeruginosa	Pseudomonas aeruginosa strain Pae_CF67.09o CF67.09o_contig_16, whole genome shotgun sequence.	Selective Sweeps Drive Pseudomonas aeruginosa Evolution in the Cystic Fibrosis Lung	mol_type: genomic DNA; country: Canada: Toronto; isolation_source: sputum; collected_by: Shawn Clark; collection_date: 04-Oct-2011; host: Homo sapiens; db_xref: taxon:287; strain: Pae_CF67.09o; lat_lon: 43.6536 N 79.3778 W; organism: Pseudomonas aeruginosa
NZ_LEHU01000040	231924	Pseudomonas aeruginosa	Pseudomonas aeruginosa strain Pae_CF67.09p CF67.09p_contig_40, whole genome shotgun sequence.	Selective Sweeps Drive Pseudomonas aeruginosa Evolution in the Cystic Fibrosis Lung	mol_type: genomic DNA; country: Canada: Toronto; isolation_source: sputum; collected_by: Shawn Clark; collection_date: 04-Oct-2011; host: Homo sapiens; db_xref: taxon:287; strain: Pae_CF67.09p; lat_lon: 43.6536 N 79.3778 W; organism: Pseudomonas aeruginosa
NZ_LEHV01000039	109922	Pseudomonas aeruginosa	Pseudomonas aeruginosa strain Pae_CF67.09q CF67.09q_contig_39, whole genome shotgun sequence.	Selective Sweeps Drive Pseudomonas aeruginosa Evolution in the Cystic Fibrosis Lung	mol_type: genomic DNA; country: Canada: Toronto; isolation_source: sputum; collected_by: Shawn Clark; collection_date: 04-Oct-2011; host: Homo sapiens; db_xref: taxon:287; strain: Pae_CF67.09q; lat_lon: 43.6536 N 79.3778 W; organism: Pseudomonas aeruginosa
NZ_LEHW01000007	232030	Pseudomonas aeruginosa	Pseudomonas aeruginosa strain Pae_CF67.09r CF67.09r_contig_7, whole genome shotgun sequence.	Selective Sweeps Drive Pseudomonas aeruginosa Evolution in the Cystic Fibrosis Lung	mol_type: genomic DNA; country: Canada: Toronto; isolation_source: sputum; collected_by: Shawn Clark; collection_date: 04-Oct-2011; host: Homo sapiens; db_xref: taxon:287; strain: Pae_CF67.09r; lat_lon: 43.6536 N 79.3778 W; organism: Pseudomonas aeruginosa
NZ_LEHX01000023	232031	Pseudomonas aeruginosa	Pseudomonas aeruginosa strain Pae_CF67.09s CF67.09s_contig_23, whole genome shotgun sequence.	Selective Sweeps Drive Pseudomonas aeruginosa Evolution in the Cystic Fibrosis Lung	mol_type: genomic DNA; country: Canada: Toronto; isolation_source: sputum; collected_by: Shawn Clark; collection_date: 04-Oct-2011; host: Homo sapiens; db_xref: taxon:287; strain: Pae_CF67.09s; lat_lon: 43.6536 N 79.3778 W; organism: Pseudomonas aeruginosa
NZ_LEHY01000012	232877	Pseudomonas aeruginosa	Pseudomonas aeruginosa strain Pae_CF67.09t CF67.09t_contig_12, whole genome shotgun sequence.	Selective Sweeps Drive Pseudomonas aeruginosa Evolution in the Cystic Fibrosis Lung	mol_type: genomic DNA; country: Canada: Toronto; isolation_source: sputum; collected_by: Shawn Clark; collection_date: 04-Oct-2011; host: Homo sapiens; db_xref: taxon:287; strain: Pae_CF67.09t; lat_lon: 43.6536 N 79.3778 W; organism: Pseudomonas aeruginosa
NZ_LEHZ01000010	140426	Pseudomonas aeruginosa	Pseudomonas aeruginosa strain Pae_CF67.10a CF67.10a_contig_10, whole genome shotgun sequence.	Selective Sweeps Drive Pseudomonas aeruginosa Evolution in the Cystic Fibrosis Lung	mol_type: genomic DNA; country: Canada: Toronto; isolation_source: sputum; collected_by: Shawn Clark; collection_date: 11-Oct-2011; host: Homo sapiens; db_xref: taxon:287; strain: Pae_CF67.10a; lat_lon: 43.6536 N 79.3778 W; organism: Pseudomonas aeruginosa
NZ_LEIA01000032	138873	Pseudomonas aeruginosa	Pseudomonas aeruginosa strain Pae_CF67.10b CF67.10b_contig_32, whole genome shotgun sequence.	Selective Sweeps Drive Pseudomonas aeruginosa Evolution in the Cystic Fibrosis Lung	mol_type: genomic DNA; country: Canada: Toronto; isolation_source: sputum; collected_by: Shawn Clark; collection_date: 11-Oct-2011; host: Homo sapiens; db_xref: taxon:287; strain: Pae_CF67.10b; lat_lon: 43.6536 N 79.3778 W; organism: Pseudomonas aeruginosa
NZ_LEIB01000006	138764	Pseudomonas aeruginosa	Pseudomonas aeruginosa strain Pae_CF67.10c CF67.10c_contig_6, whole genome shotgun sequence.	Selective Sweeps Drive Pseudomonas aeruginosa Evolution in the Cystic Fibrosis Lung	mol_type: genomic DNA; country: Canada: Toronto; isolation_source: sputum; collected_by: Shawn Clark; collection_date: 11-Oct-2011; host: Homo sapiens; db_xref: taxon:287; strain: Pae_CF67.10c; lat_lon: 43.6536 N 79.3778 W; organism: Pseudomonas aeruginosa
NZ_LEIC01000026	231806	Pseudomonas aeruginosa	Pseudomonas aeruginosa strain Pae_CF67.10d CF67.10d_contig_26, whole genome shotgun sequence.	Selective Sweeps Drive Pseudomonas aeruginosa Evolution in the Cystic Fibrosis Lung	mol_type: genomic DNA; country: Canada: Toronto; isolation_source: sputum; collected_by: Shawn Clark; collection_date: 11-Oct-2011; host: Homo sapiens; db_xref: taxon:287; strain: Pae_CF67.10d; lat_lon: 43.6536 N 79.3778 W; organism: Pseudomonas aeruginosa
NZ_LEID01000012	232030	Pseudomonas aeruginosa	Pseudomonas aeruginosa strain Pae_CF67.10e CF67.10e_contig_12, whole genome shotgun sequence.	Selective Sweeps Drive Pseudomonas aeruginosa Evolution in the Cystic Fibrosis Lung	mol_type: genomic DNA; country: Canada: Toronto; isolation_source: sputum; collected_by: Shawn Clark; collection_date: 11-Oct-2011; host: Homo sapiens; db_xref: taxon:287; strain: Pae_CF67.10e; lat_lon: 43.6536 N 79.3778 W; organism: Pseudomonas aeruginosa
NZ_LEIE01000022	230452	Pseudomonas aeruginosa	Pseudomonas aeruginosa strain Pae_CF67.10f CF67.10f_contig_22, whole genome shotgun sequence.	Selective Sweeps Drive Pseudomonas aeruginosa Evolution in the Cystic Fibrosis Lung	mol_type: genomic DNA; country: Canada: Toronto; isolation_source: sputum; collected_by: Shawn Clark; collection_date: 11-Oct-2011; host: Homo sapiens; db_xref: taxon:287; strain: Pae_CF67.10f; lat_lon: 43.6536 N 79.3778 W; organism: Pseudomonas aeruginosa
NZ_LEIF01000015	223120	Pseudomonas aeruginosa	Pseudomonas aeruginosa strain Pae_CF67.10g CF67.10g_contig_16, whole genome shotgun sequence.	Selective Sweeps Drive Pseudomonas aeruginosa Evolution in the Cystic Fibrosis Lung	mol_type: genomic DNA; country: Canada: Toronto; isolation_source: sputum; collected_by: Shawn Clark; collection_date: 11-Oct-2011; host: Homo sapiens; db_xref: taxon:287; strain: Pae_CF67.10g; lat_lon: 43.6536 N 79.3778 W; organism: Pseudomonas aeruginosa
NZ_LEIG01000015	232030	Pseudomonas aeruginosa	Pseudomonas aeruginosa strain Pae_CF67.10h CF67.10h_contig_15, whole genome shotgun sequence.	Selective Sweeps Drive Pseudomonas aeruginosa Evolution in the Cystic Fibrosis Lung	mol_type: genomic DNA; country: Canada: Toronto; isolation_source: sputum; collected_by: Shawn Clark; collection_date: 11-Oct-2011; host: Homo sapiens; db_xref: taxon:287; strain: Pae_CF67.10h; lat_lon: 43.6536 N 79.3778 W; organism: Pseudomonas aeruginosa
NZ_LEIH01000009	232031	Pseudomonas aeruginosa	Pseudomonas aeruginosa strain Pae_CF67.10i CF67.10i_contig_9, whole genome shotgun sequence.	Selective Sweeps Drive Pseudomonas aeruginosa Evolution in the Cystic Fibrosis Lung	mol_type: genomic DNA; country: Canada: Toronto; isolation_source: sputum; collected_by: Shawn Clark; collection_date: 11-Oct-2011; host: Homo sapiens; db_xref: taxon:287; strain: Pae_CF67.10i; lat_lon: 43.6536 N 79.3778 W; organism: Pseudomonas aeruginosa
NZ_LEII01000046	138764	Pseudomonas aeruginosa	Pseudomonas aeruginosa strain Pae_CF67.10j CF67.10j_contig_46, whole genome shotgun sequence.	Selective Sweeps Drive Pseudomonas aeruginosa Evolution in the Cystic Fibrosis Lung	mol_type: genomic DNA; country: Canada: Toronto; isolation_source: sputum; collected_by: Shawn Clark; collection_date: 11-Oct-2011; host: Homo sapiens; db_xref: taxon:287; strain: Pae_CF67.10j; lat_lon: 43.6536 N 79.3778 W; organism: Pseudomonas aeruginosa
NZ_LEIJ01000028	232031	Pseudomonas aeruginosa	Pseudomonas aeruginosa strain Pae_CF67.10k CF67.10k_contig_28, whole genome shotgun sequence.	Selective Sweeps Drive Pseudomonas aeruginosa Evolution in the Cystic Fibrosis Lung	mol_type: genomic DNA; country: Canada: Toronto; isolation_source: sputum; collected_by: Shawn Clark; collection_date: 11-Oct-2011; host: Homo sapiens; db_xref: taxon:287; strain: Pae_CF67.10k; lat_lon: 43.6536 N 79.3778 W; organism: Pseudomonas aeruginosa
NZ_LEIK01000004	231927	Pseudomonas aeruginosa	Pseudomonas aeruginosa strain Pae_CF67.10l CF67.10l_contig_4, whole genome shotgun sequence.	Selective Sweeps Drive Pseudomonas aeruginosa Evolution in the Cystic Fibrosis Lung	mol_type: genomic DNA; country: Canada: Toronto; isolation_source: sputum; collected_by: Shawn Clark; collection_date: 11-Oct-2011; host: Homo sapiens; db_xref: taxon:287; strain: Pae_CF67.10l; lat_lon: 43.6536 N 79.3778 W; organism: Pseudomonas aeruginosa
NZ_LEIL01000023	232030	Pseudomonas aeruginosa	Pseudomonas aeruginosa strain Pae_CF67.10m CF67.10m_contig_23, whole genome shotgun sequence.	Selective Sweeps Drive Pseudomonas aeruginosa Evolution in the Cystic Fibrosis Lung	mol_type: genomic DNA; country: Canada: Toronto; isolation_source: sputum; collected_by: Shawn Clark; collection_date: 11-Oct-2011; host: Homo sapiens; db_xref: taxon:287; strain: Pae_CF67.10m; lat_lon: 43.6536 N 79.3778 W; organism: Pseudomonas aeruginosa
NZ_LEIM01000013	232035	Pseudomonas aeruginosa	Pseudomonas aeruginosa strain Pae_CF67.10n CF67.10n_contig_13, whole genome shotgun sequence.	Selective Sweeps Drive Pseudomonas aeruginosa Evolution in the Cystic Fibrosis Lung	mol_type: genomic DNA; country: Canada: Toronto; isolation_source: sputum; collected_by: Shawn Clark; collection_date: 11-Oct-2011; host: Homo sapiens; db_xref: taxon:287; strain: Pae_CF67.10n; lat_lon: 43.6536 N 79.3778 W; organism: Pseudomonas aeruginosa
NZ_LEIN01000017	231924	Pseudomonas aeruginosa	Pseudomonas aeruginosa strain Pae_CF67.10o CF67.10o_contig_17, whole genome shotgun sequence.	Selective Sweeps Drive Pseudomonas aeruginosa Evolution in the Cystic Fibrosis Lung	mol_type: genomic DNA; country: Canada: Toronto; isolation_source: sputum; collected_by: Shawn Clark; collection_date: 11-Oct-2011; host: Homo sapiens; db_xref: taxon:287; strain: Pae_CF67.10o; lat_lon: 43.6536 N 79.3778 W; organism: Pseudomonas aeruginosa
NZ_LEIO01000006	231430	Pseudomonas aeruginosa	Pseudomonas aeruginosa strain Pae_CF67.10p CF67.10p_contig_6, whole genome shotgun sequence.	Selective Sweeps Drive Pseudomonas aeruginosa Evolution in the Cystic Fibrosis Lung	mol_type: genomic DNA; country: Canada: Toronto; isolation_source: sputum; collected_by: Shawn Clark; collection_date: 11-Oct-2011; host: Homo sapiens; db_xref: taxon:287; strain: Pae_CF67.10p; lat_lon: 43.6536 N 79.3778 W; organism: Pseudomonas aeruginosa
NZ_LEIP01000019	232030	Pseudomonas aeruginosa	Pseudomonas aeruginosa strain Pae_CF67.10q CF67.10q_contig_19, whole genome shotgun sequence.	Selective Sweeps Drive Pseudomonas aeruginosa Evolution in the Cystic Fibrosis Lung	mol_type: genomic DNA; country: Canada: Toronto; isolation_source: sputum; collected_by: Shawn Clark; collection_date: 11-Oct-2011; host: Homo sapiens; db_xref: taxon:287; strain: Pae_CF67.10q; lat_lon: 43.6536 N 79.3778 W; organism: Pseudomonas aeruginosa
NZ_LEIQ01000016	232035	Pseudomonas aeruginosa	Pseudomonas aeruginosa strain Pae_CF67.10r CF67.10r_contig_16, whole genome shotgun sequence.	Selective Sweeps Drive Pseudomonas aeruginosa Evolution in the Cystic Fibrosis Lung	mol_type: genomic DNA; country: Canada: Toronto; isolation_source: sputum; collected_by: Shawn Clark; collection_date: 11-Oct-2011; host: Homo sapiens; db_xref: taxon:287; strain: Pae_CF67.10r; lat_lon: 43.6536 N 79.3778 W; organism: Pseudomonas aeruginosa
NZ_LEIR01000028	232030	Pseudomonas aeruginosa	Pseudomonas aeruginosa strain Pae_CF67.10s CF67.10s_contig_28, whole genome shotgun sequence.	Selective Sweeps Drive Pseudomonas aeruginosa Evolution in the Cystic Fibrosis Lung	mol_type: genomic DNA; country: Canada: Toronto; isolation_source: sputum; collected_by: Shawn Clark; collection_date: 11-Oct-2011; host: Homo sapiens; db_xref: taxon:287; strain: Pae_CF67.10s; lat_lon: 43.6536 N 79.3778 W; organism: Pseudomonas aeruginosa
NZ_LEIS01000139	26483	Pseudomonas aeruginosa	Pseudomonas aeruginosa strain Pae_CF67.10t CF67.10t_contig_139, whole genome shotgun sequence.	Selective Sweeps Drive Pseudomonas aeruginosa Evolution in the Cystic Fibrosis Lung	mol_type: genomic DNA; country: Canada: Toronto; isolation_source: sputum; collected_by: Shawn Clark; collection_date: 11-Oct-2011; host: Homo sapiens; db_xref: taxon:287; strain: Pae_CF67.10t; lat_lon: 43.6536 N 79.3778 W; organism: Pseudomonas aeruginosa
NZ_LEIU01000022	139100	Pseudomonas aeruginosa	Pseudomonas aeruginosa strain Pae_CF67.11b CF67.11b_contig_22, whole genome shotgun sequence.	Selective Sweeps Drive Pseudomonas aeruginosa Evolution in the Cystic Fibrosis Lung	mol_type: genomic DNA; country: Canada: Toronto; isolation_source: sputum; collected_by: Shawn Clark; collection_date: 18-Oct-2011; host: Homo sapiens; db_xref: taxon:287; strain: Pae_CF67.11b; lat_lon: 43.6536 N 79.3778 W; organism: Pseudomonas aeruginosa
NZ_LEIV01000003	129153	Pseudomonas aeruginosa	Pseudomonas aeruginosa strain Pae_CF67.11c CF67.11c_contig_3, whole genome shotgun sequence.	Selective Sweeps Drive Pseudomonas aeruginosa Evolution in the Cystic Fibrosis Lung	mol_type: genomic DNA; country: Canada: Toronto; isolation_source: sputum; collected_by: Shawn Clark; collection_date: 18-Oct-2011; host: Homo sapiens; db_xref: taxon:287; strain: Pae_CF67.11c; lat_lon: 43.6536 N 79.3778 W; organism: Pseudomonas aeruginosa
NZ_LEIW01000018	231900	Pseudomonas aeruginosa	Pseudomonas aeruginosa strain Pae_CF67.11d CF67.11d_contig_18, whole genome shotgun sequence.	Selective Sweeps Drive Pseudomonas aeruginosa Evolution in the Cystic Fibrosis Lung	mol_type: genomic DNA; country: Canada: Toronto; isolation_source: sputum; collected_by: Shawn Clark; collection_date: 18-Oct-2011; host: Homo sapiens; db_xref: taxon:287; strain: Pae_CF67.11d; lat_lon: 43.6536 N 79.3778 W; organism: Pseudomonas aeruginosa
NZ_LEIX01000002	232030	Pseudomonas aeruginosa	Pseudomonas aeruginosa strain Pae_CF67.11e CF67.11e_contig_2, whole genome shotgun sequence.	Selective Sweeps Drive Pseudomonas aeruginosa Evolution in the Cystic Fibrosis Lung	mol_type: genomic DNA; country: Canada: Toronto; isolation_source: sputum; collected_by: Shawn Clark; collection_date: 18-Oct-2011; host: Homo sapiens; db_xref: taxon:287; strain: Pae_CF67.11e; lat_lon: 43.6536 N 79.3778 W; organism: Pseudomonas aeruginosa
NZ_LEIY01000006	231950	Pseudomonas aeruginosa	Pseudomonas aeruginosa strain Pae_CF67.11f CF67.11f_contig_6, whole genome shotgun sequence.	Selective Sweeps Drive Pseudomonas aeruginosa Evolution in the Cystic Fibrosis Lung	mol_type: genomic DNA; country: Canada: Toronto; isolation_source: sputum; collected_by: Shawn Clark; collection_date: 18-Oct-2011; host: Homo sapiens; db_xref: taxon:287; strain: Pae_CF67.11f; lat_lon: 43.6536 N 79.3778 W; organism: Pseudomonas aeruginosa
NZ_LEIZ01000003	232031	Pseudomonas aeruginosa	Pseudomonas aeruginosa strain Pae_CF67.11g CF67.11g_contig_3, whole genome shotgun sequence.	Selective Sweeps Drive Pseudomonas aeruginosa Evolution in the Cystic Fibrosis Lung	mol_type: genomic DNA; country: Canada: Toronto; isolation_source: sputum; collected_by: Shawn Clark; collection_date: 18-Oct-2011; host: Homo sapiens; db_xref: taxon:287; strain: Pae_CF67.11g; lat_lon: 43.6536 N 79.3778 W; organism: Pseudomonas aeruginosa
NZ_LEJA01000003	232031	Pseudomonas aeruginosa	Pseudomonas aeruginosa strain Pae_CF67.11h CF67.11h_contig_3, whole genome shotgun sequence.	Selective Sweeps Drive Pseudomonas aeruginosa Evolution in the Cystic Fibrosis Lung	mol_type: genomic DNA; country: Canada: Toronto; isolation_source: sputum; collected_by: Shawn Clark; collection_date: 18-Oct-2011; host: Homo sapiens; db_xref: taxon:287; strain: Pae_CF67.11h; lat_lon: 43.6536 N 79.3778 W; organism: Pseudomonas aeruginosa
NZ_LEJB01000031	138663	Pseudomonas aeruginosa	Pseudomonas aeruginosa strain Pae_CF67.11i CF67.11i_contig_31, whole genome shotgun sequence.	Selective Sweeps Drive Pseudomonas aeruginosa Evolution in the Cystic Fibrosis Lung	mol_type: genomic DNA; country: Canada: Toronto; isolation_source: sputum; collected_by: Shawn Clark; collection_date: 18-Oct-2011; host: Homo sapiens; db_xref: taxon:287; strain: Pae_CF67.11i; lat_lon: 43.6536 N 79.3778 W; organism: Pseudomonas aeruginosa
NZ_LEJC01000016	138766	Pseudomonas aeruginosa	Pseudomonas aeruginosa strain Pae_CF67.11j CF67.11j_contig_16, whole genome shotgun sequence.	Selective Sweeps Drive Pseudomonas aeruginosa Evolution in the Cystic Fibrosis Lung	mol_type: genomic DNA; country: Canada: Toronto; isolation_source: sputum; collected_by: Shawn Clark; collection_date: 18-Oct-2011; host: Homo sapiens; db_xref: taxon:287; strain: Pae_CF67.11j; lat_lon: 43.6536 N 79.3778 W; organism: Pseudomonas aeruginosa
NZ_LEJD01000046	232031	Pseudomonas aeruginosa	Pseudomonas aeruginosa strain Pae_CF67.11k CF67.11k_contig_46, whole genome shotgun sequence.	Selective Sweeps Drive Pseudomonas aeruginosa Evolution in the Cystic Fibrosis Lung	mol_type: genomic DNA; country: Canada: Toronto; isolation_source: sputum; collected_by: Shawn Clark; collection_date: 18-Oct-2011; host: Homo sapiens; db_xref: taxon:287; strain: Pae_CF67.11k; lat_lon: 43.6536 N 79.3778 W; organism: Pseudomonas aeruginosa
NZ_LEJE01000008	129577	Pseudomonas aeruginosa	Pseudomonas aeruginosa strain Pae_CF67.12a CF67.12a_contig_8, whole genome shotgun sequence.	Selective Sweeps Drive Pseudomonas aeruginosa Evolution in the Cystic Fibrosis Lung	mol_type: genomic DNA; country: Canada: Toronto; isolation_source: sputum; collected_by: Shawn Clark; collection_date: 01-Nov-2011; host: Homo sapiens; db_xref: taxon:287; strain: Pae_CF67.12a; lat_lon: 43.6536 N 79.3778 W; organism: Pseudomonas aeruginosa
NZ_LEJG01000008	232031	Pseudomonas aeruginosa	Pseudomonas aeruginosa strain Pae_CF67.11l CF67.11l_contig_8, whole genome shotgun sequence.	Selective Sweeps Drive Pseudomonas aeruginosa Evolution in the Cystic Fibrosis Lung	mol_type: genomic DNA; country: Canada: Toronto; isolation_source: sputum; collected_by: Shawn Clark; collection_date: 18-Oct-2011; host: Homo sapiens; db_xref: taxon:287; strain: Pae_CF67.11l; lat_lon: 43.6536 N 79.3778 W; organism: Pseudomonas aeruginosa
NZ_LEJH01000001	232031	Pseudomonas aeruginosa	Pseudomonas aeruginosa strain Pae_CF67.11m CF67.11m_contig_1, whole genome shotgun sequence.	Selective Sweeps Drive Pseudomonas aeruginosa Evolution in the Cystic Fibrosis Lung	mol_type: genomic DNA; country: Canada: Toronto; isolation_source: sputum; collected_by: Shawn Clark; collection_date: 18-Oct-2011; host: Homo sapiens; db_xref: taxon:287; strain: Pae_CF67.11m; lat_lon: 43.6536 N 79.3778 W; organism: Pseudomonas aeruginosa
NZ_LEJI01000047	232031	Pseudomonas aeruginosa	Pseudomonas aeruginosa strain Pae_CF67.11n CF67.11n_contig_47, whole genome shotgun sequence.	Selective Sweeps Drive Pseudomonas aeruginosa Evolution in the Cystic Fibrosis Lung	mol_type: genomic DNA; country: Canada: Toronto; isolation_source: sputum; collected_by: Shawn Clark; collection_date: 18-Oct-2011; host: Homo sapiens; db_xref: taxon:287; strain: Pae_CF67.11n; lat_lon: 43.6536 N 79.3778 W; organism: Pseudomonas aeruginosa
NZ_LEJJ01000053	90759	Pseudomonas aeruginosa	Pseudomonas aeruginosa strain Pae_CF67.11o CF67.11o_contig_53, whole genome shotgun sequence.	Selective Sweeps Drive Pseudomonas aeruginosa Evolution in the Cystic Fibrosis Lung	mol_type: genomic DNA; country: Canada: Toronto; isolation_source: sputum; collected_by: Shawn Clark; collection_date: 18-Oct-2011; host: Homo sapiens; db_xref: taxon:287; strain: Pae_CF67.11o; lat_lon: 43.6536 N 79.3778 W; organism: Pseudomonas aeruginosa
NZ_LEJK01000003	281746	Pseudomonas aeruginosa	Pseudomonas aeruginosa strain Pae_CF67.11p CF67.11p_contig_3, whole genome shotgun sequence.	Selective Sweeps Drive Pseudomonas aeruginosa Evolution in the Cystic Fibrosis Lung	mol_type: genomic DNA; country: Canada: Toronto; isolation_source: sputum; collected_by: Shawn Clark; collection_date: 18-Oct-2011; host: Homo sapiens; db_xref: taxon:287; strain: Pae_CF67.11p; lat_lon: 43.6536 N 79.3778 W; organism: Pseudomonas aeruginosa
NZ_LEJL01000049	232471	Pseudomonas aeruginosa	Pseudomonas aeruginosa strain Pae_CF67.11q CF67.11q_contig_49, whole genome shotgun sequence.	Selective Sweeps Drive Pseudomonas aeruginosa Evolution in the Cystic Fibrosis Lung	mol_type: genomic DNA; country: Canada: Toronto; isolation_source: sputum; collected_by: Shawn Clark; collection_date: 18-Oct-2011; host: Homo sapiens; db_xref: taxon:287; strain: Pae_CF67.11q; lat_lon: 43.6536 N 79.3778 W; organism: Pseudomonas aeruginosa
NZ_LEJM01000039	231807	Pseudomonas aeruginosa	Pseudomonas aeruginosa strain Pae_CF67.11s CF67.11s_contig_39, whole genome shotgun sequence.	Selective Sweeps Drive Pseudomonas aeruginosa Evolution in the Cystic Fibrosis Lung	mol_type: genomic DNA; country: Canada: Toronto; isolation_source: sputum; collected_by: Shawn Clark; collection_date: 18-Oct-2011; host: Homo sapiens; db_xref: taxon:287; strain: Pae_CF67.11s; lat_lon: 43.6536 N 79.3778 W; organism: Pseudomonas aeruginosa
NZ_LEJN01000024	232024	Pseudomonas aeruginosa	Pseudomonas aeruginosa strain Pae_CF67.11t CF67.11t_contig_24, whole genome shotgun sequence.	Selective Sweeps Drive Pseudomonas aeruginosa Evolution in the Cystic Fibrosis Lung	mol_type: genomic DNA; country: Canada: Toronto; isolation_source: sputum; collected_by: Shawn Clark; collection_date: 18-Oct-2011; host: Homo sapiens; db_xref: taxon:287; strain: Pae_CF67.11t; lat_lon: 43.6536 N 79.3778 W; organism: Pseudomonas aeruginosa
NZ_LEJO01000045	231927	Pseudomonas aeruginosa	Pseudomonas aeruginosa strain Pae_CF67.12c CF67.12c_contig_45, whole genome shotgun sequence.	Selective Sweeps Drive Pseudomonas aeruginosa Evolution in the Cystic Fibrosis Lung	mol_type: genomic DNA; country: Canada: Toronto; isolation_source: sputum; collected_by: Shawn Clark; collection_date: 01-Nov-2011; host: Homo sapiens; db_xref: taxon:287; strain: Pae_CF67.12c; lat_lon: 43.6536 N 79.3778 W; organism: Pseudomonas aeruginosa
NZ_LEJP01000009	232030	Pseudomonas aeruginosa	Pseudomonas aeruginosa strain Pae_CF67.12d CF67.12d_contig_9, whole genome shotgun sequence.	Selective Sweeps Drive Pseudomonas aeruginosa Evolution in the Cystic Fibrosis Lung	mol_type: genomic DNA; country: Canada: Toronto; isolation_source: sputum; collected_by: Shawn Clark; collection_date: 01-Nov-2011; host: Homo sapiens; db_xref: taxon:287; strain: Pae_CF67.12d; lat_lon: 43.6536 N 79.3778 W; organism: Pseudomonas aeruginosa
NZ_LEJQ01000012	178412	Pseudomonas aeruginosa	Pseudomonas aeruginosa strain Pae_CF67.12e CF67.12e_contig_12, whole genome shotgun sequence.	Selective Sweeps Drive Pseudomonas aeruginosa Evolution in the Cystic Fibrosis Lung	mol_type: genomic DNA; country: Canada: Toronto; isolation_source: sputum; collected_by: Shawn Clark; collection_date: 01-Nov-2011; host: Homo sapiens; db_xref: taxon:287; strain: Pae_CF67.12e; lat_lon: 43.6536 N 79.3778 W; organism: Pseudomonas aeruginosa
NZ_LEJR01000013	232035	Pseudomonas aeruginosa	Pseudomonas aeruginosa strain Pae_CF67.12f CF67.12f_contig_13, whole genome shotgun sequence.	Selective Sweeps Drive Pseudomonas aeruginosa Evolution in the Cystic Fibrosis Lung	mol_type: genomic DNA; country: Canada: Toronto; isolation_source: sputum; collected_by: Shawn Clark; collection_date: 01-Nov-2011; host: Homo sapiens; db_xref: taxon:287; strain: Pae_CF67.12f; lat_lon: 43.6536 N 79.3778 W; organism: Pseudomonas aeruginosa
NZ_LEJS01000024	232030	Pseudomonas aeruginosa	Pseudomonas aeruginosa strain Pae_CF67.12g CF67.12g_contig_24, whole genome shotgun sequence.	Selective Sweeps Drive Pseudomonas aeruginosa Evolution in the Cystic Fibrosis Lung	mol_type: genomic DNA; country: Canada: Toronto; isolation_source: sputum; collected_by: Shawn Clark; collection_date: 01-Nov-2011; host: Homo sapiens; db_xref: taxon:287; strain: Pae_CF67.12g; lat_lon: 43.6536 N 79.3778 W; organism: Pseudomonas aeruginosa
NZ_LEJT01000059	138781	Pseudomonas aeruginosa	Pseudomonas aeruginosa strain Pae_CF67.12h CF67.12h_contig_59, whole genome shotgun sequence.	Selective Sweeps Drive Pseudomonas aeruginosa Evolution in the Cystic Fibrosis Lung	mol_type: genomic DNA; country: Canada: Toronto; isolation_source: sputum; collected_by: Shawn Clark; collection_date: 01-Nov-2011; host: Homo sapiens; db_xref: taxon:287; strain: Pae_CF67.12h; lat_lon: 43.6536 N 79.3778 W; organism: Pseudomonas aeruginosa
NZ_LEJU01000014	232031	Pseudomonas aeruginosa	Pseudomonas aeruginosa strain Pae_CF67.12i CF67.12i_contig_14, whole genome shotgun sequence.	Selective Sweeps Drive Pseudomonas aeruginosa Evolution in the Cystic Fibrosis Lung	mol_type: genomic DNA; country: Canada: Toronto; isolation_source: sputum; collected_by: Shawn Clark; collection_date: 01-Nov-2011; host: Homo sapiens; db_xref: taxon:287; strain: Pae_CF67.12i; lat_lon: 43.6536 N 79.3778 W; organism: Pseudomonas aeruginosa
NZ_LEJV01000002	232030	Pseudomonas aeruginosa	Pseudomonas aeruginosa strain Pae_CF67.12j CF67.12j_contig_2, whole genome shotgun sequence.	Selective Sweeps Drive Pseudomonas aeruginosa Evolution in the Cystic Fibrosis Lung	mol_type: genomic DNA; country: Canada: Toronto; isolation_source: sputum; collected_by: Shawn Clark; collection_date: 01-Nov-2011; host: Homo sapiens; db_xref: taxon:287; strain: Pae_CF67.12j; lat_lon: 43.6536 N 79.3778 W; organism: Pseudomonas aeruginosa
NZ_LEJW01000012	231949	Pseudomonas aeruginosa	Pseudomonas aeruginosa strain Pae_CF67.12k CF67.12k_contig_12, whole genome shotgun sequence.	Selective Sweeps Drive Pseudomonas aeruginosa Evolution in the Cystic Fibrosis Lung	mol_type: genomic DNA; country: Canada: Toronto; isolation_source: sputum; collected_by: Shawn Clark; collection_date: 01-Nov-2011; host: Homo sapiens; db_xref: taxon:287; strain: Pae_CF67.12k; lat_lon: 43.6536 N 79.3778 W; organism: Pseudomonas aeruginosa
NZ_LEJX01000016	232030	Pseudomonas aeruginosa	Pseudomonas aeruginosa strain Pae_CF67.12l CF67.12l_contig_16, whole genome shotgun sequence.	Selective Sweeps Drive Pseudomonas aeruginosa Evolution in the Cystic Fibrosis Lung	mol_type: genomic DNA; country: Canada: Toronto; isolation_source: sputum; collected_by: Shawn Clark; collection_date: 01-Nov-2011; host: Homo sapiens; db_xref: taxon:287; strain: Pae_CF67.12l; lat_lon: 43.6536 N 79.3778 W; organism: Pseudomonas aeruginosa
NZ_LEJY01000011	232035	Pseudomonas aeruginosa	Pseudomonas aeruginosa strain Pae_CF67.12m CF67.12m_contig_11, whole genome shotgun sequence.	Selective Sweeps Drive Pseudomonas aeruginosa Evolution in the Cystic Fibrosis Lung	mol_type: genomic DNA; country: Canada: Toronto; isolation_source: sputum; collected_by: Shawn Clark; collection_date: 01-Nov-2011; host: Homo sapiens; db_xref: taxon:287; strain: Pae_CF67.12m; lat_lon: 43.6536 N 79.3778 W; organism: Pseudomonas aeruginosa
NZ_LEJZ01000023	232035	Pseudomonas aeruginosa	Pseudomonas aeruginosa strain Pae_CF67.12n CF67.12n_contig_23, whole genome shotgun sequence.	Selective Sweeps Drive Pseudomonas aeruginosa Evolution in the Cystic Fibrosis Lung	mol_type: genomic DNA; country: Canada: Toronto; isolation_source: sputum; collected_by: Shawn Clark; collection_date: 01-Nov-2011; host: Homo sapiens; db_xref: taxon:287; strain: Pae_CF67.12n; lat_lon: 43.6536 N 79.3778 W; organism: Pseudomonas aeruginosa
NZ_LEKA01000026	232030	Pseudomonas aeruginosa	Pseudomonas aeruginosa strain Pae_CF67.12o CF67.12o_contig_26, whole genome shotgun sequence.	Selective Sweeps Drive Pseudomonas aeruginosa Evolution in the Cystic Fibrosis Lung	mol_type: genomic DNA; country: Canada: Toronto; isolation_source: sputum; collected_by: Shawn Clark; collection_date: 01-Nov-2011; host: Homo sapiens; db_xref: taxon:287; strain: Pae_CF67.12o; lat_lon: 43.6536 N 79.3778 W; organism: Pseudomonas aeruginosa
NZ_LEKB01000004	232030	Pseudomonas aeruginosa	Pseudomonas aeruginosa strain Pae_CF67.12p CF67.12p_contig_4, whole genome shotgun sequence.	Selective Sweeps Drive Pseudomonas aeruginosa Evolution in the Cystic Fibrosis Lung	mol_type: genomic DNA; country: Canada: Toronto; isolation_source: sputum; collected_by: Shawn Clark; collection_date: 01-Nov-2011; host: Homo sapiens; db_xref: taxon:287; strain: Pae_CF67.12p; lat_lon: 43.6536 N 79.3778 W; organism: Pseudomonas aeruginosa
NZ_LEKC01000002	232035	Pseudomonas aeruginosa	Pseudomonas aeruginosa strain Pae_CF67.12q CF67.12q_contig_2, whole genome shotgun sequence.	Selective Sweeps Drive Pseudomonas aeruginosa Evolution in the Cystic Fibrosis Lung	mol_type: genomic DNA; country: Canada: Toronto; isolation_source: sputum; collected_by: Shawn Clark; collection_date: 01-Nov-2011; host: Homo sapiens; db_xref: taxon:287; strain: Pae_CF67.12q; lat_lon: 43.6536 N 79.3778 W; organism: Pseudomonas aeruginosa
NZ_LEKD01000009	232030	Pseudomonas aeruginosa	Pseudomonas aeruginosa strain Pae_CF67.12r CF67.12r_contig_9, whole genome shotgun sequence.	Selective Sweeps Drive Pseudomonas aeruginosa Evolution in the Cystic Fibrosis Lung	mol_type: genomic DNA; country: Canada: Toronto; isolation_source: sputum; collected_by: Shawn Clark; collection_date: 01-Nov-2011; host: Homo sapiens; db_xref: taxon:287; strain: Pae_CF67.12r; lat_lon: 43.6536 N 79.3778 W; organism: Pseudomonas aeruginosa
NZ_LFDI01000014	232030	Pseudomonas aeruginosa	Pseudomonas aeruginosa strain Pae_CF67.05j CF67.05j_contig_14, whole genome shotgun sequence.	Selective Sweeps Drive Pseudomonas aeruginosa Evolution in the Cystic Fibrosis Lung	mol_type: genomic DNA; country: Canada: Toronto; isolation_source: sputum; collected_by: Shawn Clark; collection_date: 16-Aug-2011; host: Homo sapiens; db_xref: taxon:287; strain: Pae_CF67.05j; lat_lon: 43.6536 N 79.3778 W; organism: Pseudomonas aeruginosa

## Sheet: Eliminated Denmark subset
Accession	Seqlen	Organism	Definition	Reference	SourceTags
NZ_FRFJ01000027	214833	Pseudomonas aeruginosa	Pseudomonas aeruginosa isolate 66, whole genome shotgun sequence.	-	mol_type: genomic DNA; note: contig: 66.NODE_27_length_214781_cov_63.722256; db_xref: taxon:287; isolate: 66; organism: Pseudomonas aeruginosa
NZ_FRFK01000135	213273	Pseudomonas aeruginosa	Pseudomonas aeruginosa isolate 65, whole genome shotgun sequence.	-	mol_type: genomic DNA; note: contig: 65.NODE_205_length_213227_cov_76.274513; db_xref: taxon:287; isolate: 65; organism: Pseudomonas aeruginosa
NZ_FRFM01000016	155069	Pseudomonas aeruginosa	Pseudomonas aeruginosa isolate 21, whole genome shotgun sequence.	-	mol_type: genomic DNA; note: contig: 21.NODE_17_length_155017_cov_86.345612; db_xref: taxon:287; isolate: 21; organism: Pseudomonas aeruginosa
NZ_FRFP01000045	281649	Pseudomonas aeruginosa	Pseudomonas aeruginosa isolate 60, whole genome shotgun sequence.	-	mol_type: genomic DNA; note: contig: 60.NODE_52_length_281599_cov_84.393707; db_xref: taxon:287; isolate: 60; organism: Pseudomonas aeruginosa
NZ_FRFQ01000050	409131	Pseudomonas aeruginosa	Pseudomonas aeruginosa isolate 18, whole genome shotgun sequence.	-	mol_type: genomic DNA; note: contig: 18.NODE_93_length_409067_cov_56.345634; db_xref: taxon:287; isolate: 18; organism: Pseudomonas aeruginosa
NZ_FRFR01000039	213166	Pseudomonas aeruginosa	Pseudomonas aeruginosa isolate 62, whole genome shotgun sequence.	-	mol_type: genomic DNA; note: contig: 62.NODE_41_length_213118_cov_62.816151; db_xref: taxon:287; isolate: 62; organism: Pseudomonas aeruginosa
NZ_FRFS01000001	213179	Pseudomonas aeruginosa	Pseudomonas aeruginosa isolate 61, whole genome shotgun sequence.	-	mol_type: genomic DNA; note: contig: 61.NODE_1_length_213119_cov_64.373604; db_xref: taxon:287; isolate: 61; organism: Pseudomonas aeruginosa
NZ_FRFT01000002	227652	Pseudomonas aeruginosa	Pseudomonas aeruginosa isolate 27, whole genome shotgun sequence.	-	mol_type: genomic DNA; note: contig: 27.NODE_2_length_227596_cov_70.042175; db_xref: taxon:287; isolate: 27; organism: Pseudomonas aeruginosa
NZ_FRFW01000029	155063	Pseudomonas aeruginosa	Pseudomonas aeruginosa isolate 22, whole genome shotgun sequence.	-	mol_type: genomic DNA; note: contig: 22.NODE_31_length_155013_cov_68.438637; db_xref: taxon:287; isolate: 22; organism: Pseudomonas aeruginosa
NZ_FRFX01000001	173718	Pseudomonas aeruginosa	Pseudomonas aeruginosa isolate 40, whole genome shotgun sequence.	-	mol_type: genomic DNA; note: contig: 40.NODE_1_length_173662_cov_62.952229; db_xref: taxon:287; isolate: 40; organism: Pseudomonas aeruginosa
NZ_FRFZ01000040	173710	Pseudomonas aeruginosa	Pseudomonas aeruginosa isolate 23, whole genome shotgun sequence.	-	mol_type: genomic DNA; note: contig: 23.NODE_47_length_173658_cov_64.323441; db_xref: taxon:287; isolate: 23; organism: Pseudomonas aeruginosa
NZ_FRGB01000048	182694	Pseudomonas aeruginosa	Pseudomonas aeruginosa isolate 20, whole genome shotgun sequence.	-	mol_type: genomic DNA; note: contig: 20.NODE_55_length_182636_cov_65.178886; db_xref: taxon:287; isolate: 20; organism: Pseudomonas aeruginosa
NZ_FRGD01000198	155069	Pseudomonas aeruginosa	Pseudomonas aeruginosa isolate 37, whole genome shotgun sequence.	-	mol_type: genomic DNA; note: contig: 37.NODE_296_length_155013_cov_43.066582; db_xref: taxon:287; isolate: 37; organism: Pseudomonas aeruginosa
NZ_FRGG01000001	247845	Pseudomonas aeruginosa	Pseudomonas aeruginosa isolate 17, whole genome shotgun sequence.	-	mol_type: genomic DNA; note: contig: 17.NODE_1_length_247797_cov_64.678719; db_xref: taxon:287; isolate: 17; organism: Pseudomonas aeruginosa
NZ_FRGH01000020	247868	Pseudomonas aeruginosa	Pseudomonas aeruginosa isolate 19, whole genome shotgun sequence.	-	mol_type: genomic DNA; note: contig: 19.NODE_21_length_247816_cov_78.329247; db_xref: taxon:287; isolate: 19; organism: Pseudomonas aeruginosa
NZ_FRGI01000006	213169	Pseudomonas aeruginosa	Pseudomonas aeruginosa isolate 59, whole genome shotgun sequence.	-	mol_type: genomic DNA; note: contig: 59.NODE_6_length_213119_cov_71.350250; db_xref: taxon:287; isolate: 59; organism: Pseudomonas aeruginosa
NZ_FRGJ01000018	173492	Pseudomonas aeruginosa	Pseudomonas aeruginosa isolate 24, whole genome shotgun sequence.	-	mol_type: genomic DNA; note: contig: 24.NODE_23_length_173440_cov_71.310966; db_xref: taxon:287; isolate: 24; organism: Pseudomonas aeruginosa
NZ_FRGK01000017	155366	Pseudomonas aeruginosa	Pseudomonas aeruginosa isolate 39, whole genome shotgun sequence.	-	mol_type: genomic DNA; note: contig: 39.NODE_17_length_155314_cov_68.990753; db_xref: taxon:287; isolate: 39; organism: Pseudomonas aeruginosa
NZ_FRGL01000095	173694	Pseudomonas aeruginosa	Pseudomonas aeruginosa isolate 41, whole genome shotgun sequence.	-	mol_type: genomic DNA; note: contig: 41.NODE_214_length_173650_cov_76.682335; db_xref: taxon:287; isolate: 41; organism: Pseudomonas aeruginosa
NZ_FRGO01000030	155067	Pseudomonas aeruginosa	Pseudomonas aeruginosa isolate 28, whole genome shotgun sequence.	-	mol_type: genomic DNA; note: contig: 28.NODE_30_length_155015_cov_61.735302; db_xref: taxon:287; isolate: 28; organism: Pseudomonas aeruginosa
NZ_FRGP01000007	173718	Pseudomonas aeruginosa	Pseudomonas aeruginosa isolate 31, whole genome shotgun sequence.	-	mol_type: genomic DNA; note: contig: 31.NODE_11_length_173662_cov_67.254440; db_xref: taxon:287; isolate: 31; organism: Pseudomonas aeruginosa
NZ_FRGQ01000060	227495	Pseudomonas aeruginosa	Pseudomonas aeruginosa isolate 16, whole genome shotgun sequence.	-	mol_type: genomic DNA; note: contig: 16.NODE_96_length_227439_cov_51.741985; db_xref: taxon:287; isolate: 16; organism: Pseudomonas aeruginosa
NZ_FRGR01000057	231929	Pseudomonas aeruginosa	Pseudomonas aeruginosa isolate 67, whole genome shotgun sequence.	-	mol_type: genomic DNA; note: contig: 67.NODE_63_length_231881_cov_66.779778; db_xref: taxon:287; isolate: 67; organism: Pseudomonas aeruginosa
NZ_FRGS01000143	179307	Pseudomonas aeruginosa	Pseudomonas aeruginosa isolate 64, whole genome shotgun sequence.	-	mol_type: genomic DNA; note: contig: 64.NODE_166_length_179251_cov_57.757004; db_xref: taxon:287; isolate: 64; organism: Pseudomonas aeruginosa
NZ_FRGU01000002	173706	Pseudomonas aeruginosa	Pseudomonas aeruginosa isolate 26, whole genome shotgun sequence.	-	mol_type: genomic DNA; note: contig: 26.NODE_2_length_173656_cov_75.767365; db_xref: taxon:287; isolate: 26; organism: Pseudomonas aeruginosa
NZ_FRGV01000007	154854	Pseudomonas aeruginosa	Pseudomonas aeruginosa isolate 38, whole genome shotgun sequence.	-	mol_type: genomic DNA; note: contig: 38.NODE_7_length_154802_cov_66.219002; db_xref: taxon:287; isolate: 38; organism: Pseudomonas aeruginosa
NZ_FRGW01000015	155068	Pseudomonas aeruginosa	Pseudomonas aeruginosa isolate 75, whole genome shotgun sequence.	-	mol_type: genomic DNA; note: contig: 75.NODE_17_length_155016_cov_52.892921; db_xref: taxon:287; isolate: 75; organism: Pseudomonas aeruginosa
NZ_FRHC01000095	215017	Pseudomonas aeruginosa	Pseudomonas aeruginosa isolate 63, whole genome shotgun sequence.	-	mol_type: genomic DNA; note: contig: 63.NODE_125_length_214965_cov_68.742851; db_xref: taxon:287; isolate: 63; organism: Pseudomonas aeruginosa
NZ_FRHL01000034	267387	Pseudomonas aeruginosa	Pseudomonas aeruginosa isolate 93, whole genome shotgun sequence.	-	mol_type: genomic DNA; note: contig: 93.NODE_36_length_267333_cov_69.880829; db_xref: taxon:287; isolate: 93; organism: Pseudomonas aeruginosa
NZ_FRHP01000062	245794	Pseudomonas aeruginosa	Pseudomonas aeruginosa isolate 92, whole genome shotgun sequence.	-	mol_type: genomic DNA; note: contig: 92.NODE_69_length_245744_cov_72.674889; db_xref: taxon:287; isolate: 92; organism: Pseudomonas aeruginosa
NZ_FRIG01000054	200272	Pseudomonas aeruginosa	Pseudomonas aeruginosa isolate 110, whole genome shotgun sequence.	-	mol_type: genomic DNA; note: contig: 110.NODE_60_length_200222_cov_73.552750; db_xref: taxon:287; isolate: 110; organism: Pseudomonas aeruginosa
NZ_FRIH01000006	219040	Pseudomonas aeruginosa	Pseudomonas aeruginosa isolate 114, whole genome shotgun sequence.	-	mol_type: genomic DNA; note: contig: 114.NODE_6_length_218990_cov_74.329224; db_xref: taxon:287; isolate: 114; organism: Pseudomonas aeruginosa
NZ_FRII01000013	219224	Pseudomonas aeruginosa	Pseudomonas aeruginosa isolate 112, whole genome shotgun sequence.	-	mol_type: genomic DNA; note: contig: 112.NODE_13_length_219174_cov_84.783669; db_xref: taxon:287; isolate: 112; organism: Pseudomonas aeruginosa
NZ_FRIJ01000055	251210	Pseudomonas aeruginosa	Pseudomonas aeruginosa isolate 113, whole genome shotgun sequence.	-	mol_type: genomic DNA; note: contig: 113.NODE_63_length_251152_cov_69.951836; db_xref: taxon:287; isolate: 113; organism: Pseudomonas aeruginosa
NZ_FRIK01000022	200280	Pseudomonas aeruginosa	Pseudomonas aeruginosa isolate 111, whole genome shotgun sequence.	-	mol_type: genomic DNA; note: contig: 111.NODE_22_length_200226_cov_60.209972; db_xref: taxon:287; isolate: 111; organism: Pseudomonas aeruginosa
NZ_FRIL01000003	200281	Pseudomonas aeruginosa	Pseudomonas aeruginosa isolate 115, whole genome shotgun sequence.	-	mol_type: genomic DNA; note: contig: 115.NODE_3_length_200225_cov_70.109863; db_xref: taxon:287; isolate: 115; organism: Pseudomonas aeruginosa
NZ_FRIM01000016	200276	Pseudomonas aeruginosa	Pseudomonas aeruginosa isolate 116, whole genome shotgun sequence.	-	mol_type: genomic DNA; note: contig: 116.NODE_18_length_200224_cov_77.411865; db_xref: taxon:287; isolate: 116; organism: Pseudomonas aeruginosa
NZ_FRIN01000028	179205	Pseudomonas aeruginosa	Pseudomonas aeruginosa isolate 117, whole genome shotgun sequence.	-	mol_type: genomic DNA; note: contig: 117.NODE_29_length_179153_cov_73.392654; db_xref: taxon:287; isolate: 117; organism: Pseudomonas aeruginosa
NZ_FRIO01000040	133974	Pseudomonas aeruginosa	Pseudomonas aeruginosa isolate 118, whole genome shotgun sequence.	-	mol_type: genomic DNA; note: contig: 118.NODE_40_length_133920_cov_67.335098; db_xref: taxon:287; isolate: 118; organism: Pseudomonas aeruginosa
NZ_FRIP01000053	182273	Pseudomonas aeruginosa	Pseudomonas aeruginosa isolate 120, whole genome shotgun sequence.	-	mol_type: genomic DNA; note: contig: 120.NODE_58_length_182221_cov_65.662575; db_xref: taxon:287; isolate: 120; organism: Pseudomonas aeruginosa
NZ_FRIQ01000027	200273	Pseudomonas aeruginosa	Pseudomonas aeruginosa isolate 119, whole genome shotgun sequence.	-	mol_type: genomic DNA; note: contig: 119.NODE_29_length_200223_cov_61.693428; db_xref: taxon:287; isolate: 119; organism: Pseudomonas aeruginosa
NZ_FRIR01000137	234647	Pseudomonas aeruginosa	Pseudomonas aeruginosa isolate 121, whole genome shotgun sequence.	-	mol_type: genomic DNA; note: contig: 121.NODE_211_length_234587_cov_51.852497; db_xref: taxon:287; isolate: 121; organism: Pseudomonas aeruginosa
NZ_FRIS01000107	219085	Pseudomonas aeruginosa	Pseudomonas aeruginosa isolate 122, whole genome shotgun sequence.	-	mol_type: genomic DNA; note: contig: 122.NODE_171_length_219031_cov_60.750530; db_xref: taxon:287; isolate: 122; organism: Pseudomonas aeruginosa
NZ_FRKX01000029	172677	Pseudomonas aeruginosa	Pseudomonas aeruginosa isolate 179, whole genome shotgun sequence.	-	mol_type: genomic DNA; note: contig: 179.NODE_30_length_172627_cov_48.280285; db_xref: taxon:287; isolate: 179; organism: Pseudomonas aeruginosa
NZ_FRKY01000037	153902	Pseudomonas aeruginosa	Pseudomonas aeruginosa isolate 181, whole genome shotgun sequence.	-	mol_type: genomic DNA; note: contig: 181.NODE_52_length_153862_cov_52.488842; db_xref: taxon:287; isolate: 181; organism: Pseudomonas aeruginosa
NZ_FRKZ01000002	153919	Pseudomonas aeruginosa	Pseudomonas aeruginosa isolate 182, whole genome shotgun sequence.	-	mol_type: genomic DNA; note: contig: 182.NODE_2_length_153871_cov_52.461960; db_xref: taxon:287; isolate: 182; organism: Pseudomonas aeruginosa
NZ_FRLA01000040	244938	Pseudomonas aeruginosa	Pseudomonas aeruginosa isolate 180, whole genome shotgun sequence.	-	mol_type: genomic DNA; note: contig: 180.NODE_49_length_244888_cov_49.478638; db_xref: taxon:287; isolate: 180; organism: Pseudomonas aeruginosa
NZ_FRLI01000040	200419	Pseudomonas aeruginosa	Pseudomonas aeruginosa isolate 187, whole genome shotgun sequence.	-	mol_type: genomic DNA; note: contig: 187.NODE_45_length_200375_cov_47.747494; db_xref: taxon:287; isolate: 187; organism: Pseudomonas aeruginosa
NZ_FRMH01000022	177923	Pseudomonas aeruginosa	Pseudomonas aeruginosa isolate 216, whole genome shotgun sequence.	-	mol_type: genomic DNA; note: contig: 216.NODE_25_length_177867_cov_60.504860; db_xref: taxon:287; isolate: 216; organism: Pseudomonas aeruginosa
NZ_FRMJ01000023	315909	Pseudomonas aeruginosa	Pseudomonas aeruginosa isolate 217, whole genome shotgun sequence.	-	mol_type: genomic DNA; note: contig: 217.NODE_23_length_315849_cov_51.971100; db_xref: taxon:287; isolate: 217; organism: Pseudomonas aeruginosa
NZ_FRMJ01000023	315909	Pseudomonas aeruginosa	Pseudomonas aeruginosa isolate 217, whole genome shotgun sequence.	-	mol_type: genomic DNA; note: contig: 217.NODE_23_length_315849_cov_51.971100; db_xref: taxon:287; isolate: 217; organism: Pseudomonas aeruginosa
NZ_FRMK01000020	172921	Pseudomonas aeruginosa	Pseudomonas aeruginosa isolate 218, whole genome shotgun sequence.	-	mol_type: genomic DNA; note: contig: 218.NODE_28_length_172871_cov_67.808083; db_xref: taxon:287; isolate: 218; organism: Pseudomonas aeruginosa
NZ_FRML01000011	316115	Pseudomonas aeruginosa	Pseudomonas aeruginosa isolate 221, whole genome shotgun sequence.	-	mol_type: genomic DNA; note: contig: 221.NODE_15_length_316053_cov_57.530212; db_xref: taxon:287; isolate: 221; organism: Pseudomonas aeruginosa
NZ_FRMM01000018	266154	Pseudomonas aeruginosa	Pseudomonas aeruginosa isolate 219, whole genome shotgun sequence.	-	mol_type: genomic DNA; note: contig: 219.NODE_22_length_266106_cov_75.605003; db_xref: taxon:287; isolate: 219; organism: Pseudomonas aeruginosa
NZ_FRMN01000011	266174	Pseudomonas aeruginosa	Pseudomonas aeruginosa isolate 220, whole genome shotgun sequence.	-	mol_type: genomic DNA; note: contig: 220.NODE_15_length_266122_cov_50.038521; db_xref: taxon:287; isolate: 220; organism: Pseudomonas aeruginosa
NZ_FRMO01000011	316102	Pseudomonas aeruginosa	Pseudomonas aeruginosa isolate 222, whole genome shotgun sequence.	-	mol_type: genomic DNA; note: contig: 222.NODE_11_length_316046_cov_60.555210; db_xref: taxon:287; isolate: 222; organism: Pseudomonas aeruginosa
NZ_FRMP01000008	219021	Pseudomonas aeruginosa	Pseudomonas aeruginosa isolate 224, whole genome shotgun sequence.	-	mol_type: genomic DNA; note: contig: 224.NODE_9_length_218965_cov_68.377319; db_xref: taxon:287; isolate: 224; organism: Pseudomonas aeruginosa
NZ_FRMQ01000050	219009	Pseudomonas aeruginosa	Pseudomonas aeruginosa isolate 225, whole genome shotgun sequence.	-	mol_type: genomic DNA; note: contig: 225.NODE_99_length_218959_cov_73.601379; db_xref: taxon:287; isolate: 225; organism: Pseudomonas aeruginosa
NZ_FRMS01000054	219009	Pseudomonas aeruginosa	Pseudomonas aeruginosa isolate 226, whole genome shotgun sequence.	-	mol_type: genomic DNA; note: contig: 226.NODE_110_length_218959_cov_78.731071; db_xref: taxon:287; isolate: 226; organism: Pseudomonas aeruginosa
NZ_FRMT01000010	200209	Pseudomonas aeruginosa	Pseudomonas aeruginosa isolate 227, whole genome shotgun sequence.	-	mol_type: genomic DNA; note: contig: 227.NODE_10_length_200157_cov_69.467468; db_xref: taxon:287; isolate: 227; organism: Pseudomonas aeruginosa
NZ_FRMU01000013	200204	Pseudomonas aeruginosa	Pseudomonas aeruginosa isolate 228, whole genome shotgun sequence.	-	mol_type: genomic DNA; note: contig: 228.NODE_13_length_200154_cov_87.027969; db_xref: taxon:287; isolate: 228; organism: Pseudomonas aeruginosa
NZ_FRMV01000009	200207	Pseudomonas aeruginosa	Pseudomonas aeruginosa isolate 229, whole genome shotgun sequence.	-	mol_type: genomic DNA; note: contig: 229.NODE_10_length_200157_cov_74.972031; db_xref: taxon:287; isolate: 229; organism: Pseudomonas aeruginosa
NZ_FRMW01000059	219013	Pseudomonas aeruginosa	Pseudomonas aeruginosa isolate 240, whole genome shotgun sequence.	-	mol_type: genomic DNA; note: contig: 240.NODE_123_length_218961_cov_76.258286; db_xref: taxon:287; isolate: 240; organism: Pseudomonas aeruginosa
NZ_FRMX01000054	219005	Pseudomonas aeruginosa	Pseudomonas aeruginosa isolate 239, whole genome shotgun sequence.	-	mol_type: genomic DNA; note: contig: 239.NODE_107_length_218957_cov_84.609215; db_xref: taxon:287; isolate: 239; organism: Pseudomonas aeruginosa
NZ_FRMY01000003	219013	Pseudomonas aeruginosa	Pseudomonas aeruginosa isolate 237, whole genome shotgun sequence.	-	mol_type: genomic DNA; note: contig: 237.NODE_5_length_218961_cov_74.246613; db_xref: taxon:287; isolate: 237; organism: Pseudomonas aeruginosa
NZ_FRMZ01000003	219009	Pseudomonas aeruginosa	Pseudomonas aeruginosa isolate 235, whole genome shotgun sequence.	-	mol_type: genomic DNA; note: contig: 235.NODE_3_length_218959_cov_48.971058; db_xref: taxon:287; isolate: 235; organism: Pseudomonas aeruginosa
NZ_FRNA01000005	219182	Pseudomonas aeruginosa	Pseudomonas aeruginosa isolate 241, whole genome shotgun sequence.	-	mol_type: genomic DNA; note: contig: 241.NODE_5_length_219134_cov_53.029510; db_xref: taxon:287; isolate: 241; organism: Pseudomonas aeruginosa
NZ_FRNB01000011	200210	Pseudomonas aeruginosa	Pseudomonas aeruginosa isolate 243, whole genome shotgun sequence.	-	mol_type: genomic DNA; note: contig: 243.NODE_12_length_200158_cov_43.442020; db_xref: taxon:287; isolate: 243; organism: Pseudomonas aeruginosa
NZ_FRNC01000009	83180	Pseudomonas aeruginosa	Pseudomonas aeruginosa isolate 242, whole genome shotgun sequence.	-	mol_type: genomic DNA; note: contig: 242.NODE_9_length_83130_cov_42.454552; db_xref: taxon:287; isolate: 242; organism: Pseudomonas aeruginosa
NZ_FRND01000029	153944	Pseudomonas aeruginosa	Pseudomonas aeruginosa isolate 245, whole genome shotgun sequence.	-	mol_type: genomic DNA; note: contig: 245.NODE_29_length_153894_cov_38.395889; db_xref: taxon:287; isolate: 245; organism: Pseudomonas aeruginosa
NZ_FRNE01000015	200205	Pseudomonas aeruginosa	Pseudomonas aeruginosa isolate 244, whole genome shotgun sequence.	-	mol_type: genomic DNA; note: contig: 244.NODE_15_length_200155_cov_49.761032; db_xref: taxon:287; isolate: 244; organism: Pseudomonas aeruginosa
NZ_FRNF01000040	200196	Pseudomonas aeruginosa	Pseudomonas aeruginosa isolate 247, whole genome shotgun sequence.	-	mol_type: genomic DNA; note: contig: 247.NODE_40_length_200148_cov_53.196030; db_xref: taxon:287; isolate: 247; organism: Pseudomonas aeruginosa
NZ_FRNH01000063	182594	Pseudomonas aeruginosa	Pseudomonas aeruginosa isolate 246, whole genome shotgun sequence.	-	mol_type: genomic DNA; note: contig: 246.NODE_71_length_182544_cov_40.802937; db_xref: taxon:287; isolate: 246; organism: Pseudomonas aeruginosa
NZ_FRQF01000011	292475	Pseudomonas aeruginosa	Pseudomonas aeruginosa isolate 330, whole genome shotgun sequence.	-	mol_type: genomic DNA; note: contig: 330.NODE_12_length_292429_cov_55.411266; db_xref: taxon:287; isolate: 330; organism: Pseudomonas aeruginosa
NZ_FRQG01000041	337541	Pseudomonas aeruginosa	Pseudomonas aeruginosa isolate 333, whole genome shotgun sequence.	-	mol_type: genomic DNA; note: contig: 333.NODE_47_length_337485_cov_45.087479; db_xref: taxon:287; isolate: 333; organism: Pseudomonas aeruginosa
NZ_FRQH01000006	366306	Pseudomonas aeruginosa	Pseudomonas aeruginosa isolate 332, whole genome shotgun sequence.	-	mol_type: genomic DNA; note: contig: 332.NODE_9_length_366246_cov_45.144176; db_xref: taxon:287; isolate: 332; organism: Pseudomonas aeruginosa
NZ_FRQI01000005	288198	Pseudomonas aeruginosa	Pseudomonas aeruginosa isolate 334, whole genome shotgun sequence.	-	mol_type: genomic DNA; note: contig: 334.NODE_5_length_288140_cov_41.161694; db_xref: taxon:287; isolate: 334; organism: Pseudomonas aeruginosa
NZ_FRQJ01000033	273785	Pseudomonas aeruginosa	Pseudomonas aeruginosa isolate 335, whole genome shotgun sequence.	-	mol_type: genomic DNA; note: contig: 335.NODE_49_length_273741_cov_54.179070; db_xref: taxon:287; isolate: 335; organism: Pseudomonas aeruginosa
NZ_FRQK01000004	403793	Pseudomonas aeruginosa	Pseudomonas aeruginosa isolate 336, whole genome shotgun sequence.	-	mol_type: genomic DNA; note: contig: 336.NODE_4_length_403739_cov_43.076790; db_xref: taxon:287; isolate: 336; organism: Pseudomonas aeruginosa
NZ_FRQL01000040	292475	Pseudomonas aeruginosa	Pseudomonas aeruginosa isolate 337, whole genome shotgun sequence.	-	mol_type: genomic DNA; note: contig: 337.NODE_66_length_292429_cov_50.236263; db_xref: taxon:287; isolate: 337; organism: Pseudomonas aeruginosa
NZ_FRQX01000013	231929	Pseudomonas aeruginosa	Pseudomonas aeruginosa isolate 351, whole genome shotgun sequence.	-	mol_type: genomic DNA; note: contig: 351.NODE_15_length_231879_cov_46.681435; db_xref: taxon:287; isolate: 351; organism: Pseudomonas aeruginosa
NZ_FRQY01000057	219203	Pseudomonas aeruginosa	Pseudomonas aeruginosa isolate 349, whole genome shotgun sequence.	-	mol_type: genomic DNA; note: contig: 349.NODE_111_length_219143_cov_44.304111; db_xref: taxon:287; isolate: 349; organism: Pseudomonas aeruginosa
NZ_FRQZ01000004	231995	Pseudomonas aeruginosa	Pseudomonas aeruginosa isolate 353, whole genome shotgun sequence.	-	mol_type: genomic DNA; note: contig: 353.NODE_6_length_231943_cov_45.889629; db_xref: taxon:287; isolate: 353; organism: Pseudomonas aeruginosa
NZ_FRRA01000037	236594	Pseudomonas aeruginosa	Pseudomonas aeruginosa isolate 352, whole genome shotgun sequence.	-	mol_type: genomic DNA; note: contig: 352.NODE_142_length_236536_cov_44.562511; db_xref: taxon:287; isolate: 352; organism: Pseudomonas aeruginosa
NZ_FRRB01000005	235699	Pseudomonas aeruginosa	Pseudomonas aeruginosa isolate 354, whole genome shotgun sequence.	-	mol_type: genomic DNA; note: contig: 354.NODE_7_length_235637_cov_39.990070; db_xref: taxon:287; isolate: 354; organism: Pseudomonas aeruginosa
NZ_FRRF01000033	315035	Pseudomonas aeruginosa	Pseudomonas aeruginosa isolate 358, whole genome shotgun sequence.	-	mol_type: genomic DNA; note: contig: 358.NODE_39_length_314977_cov_51.054874; db_xref: taxon:287; isolate: 358; organism: Pseudomonas aeruginosa
NZ_FRRG01000020	404087	Pseudomonas aeruginosa	Pseudomonas aeruginosa isolate 360, whole genome shotgun sequence.	-	mol_type: genomic DNA; note: contig: 360.NODE_23_length_404021_cov_38.400581; db_xref: taxon:287; isolate: 360; organism: Pseudomonas aeruginosa
NZ_FRRH01000014	331672	Pseudomonas aeruginosa	Pseudomonas aeruginosa isolate 359, whole genome shotgun sequence.	-	mol_type: genomic DNA; note: contig: 359.NODE_14_length_331610_cov_43.729282; db_xref: taxon:287; isolate: 359; organism: Pseudomonas aeruginosa
NZ_FRRI01000006	404052	Pseudomonas aeruginosa	Pseudomonas aeruginosa isolate 362, whole genome shotgun sequence.	-	mol_type: genomic DNA; note: contig: 362.NODE_7_length_404002_cov_56.846146; db_xref: taxon:287; isolate: 362; organism: Pseudomonas aeruginosa
NZ_FRRJ01000011	404085	Pseudomonas aeruginosa	Pseudomonas aeruginosa isolate 361, whole genome shotgun sequence.	-	mol_type: genomic DNA; note: contig: 361.NODE_14_length_404029_cov_51.391151; db_xref: taxon:287; isolate: 361; organism: Pseudomonas aeruginosa
NZ_FRRK01000045	404051	Pseudomonas aeruginosa	Pseudomonas aeruginosa isolate 363, whole genome shotgun sequence.	-	mol_type: genomic DNA; note: contig: 363.NODE_212_length_403999_cov_62.131531; db_xref: taxon:287; isolate: 363; organism: Pseudomonas aeruginosa
NZ_FRRL01000009	246219	Pseudomonas aeruginosa	Pseudomonas aeruginosa isolate 367, whole genome shotgun sequence.	-	mol_type: genomic DNA; note: contig: 367.NODE_9_length_246167_cov_52.567436; db_xref: taxon:287; isolate: 367; organism: Pseudomonas aeruginosa
NZ_FRRM01000056	296203	Pseudomonas aeruginosa	Pseudomonas aeruginosa isolate 365, whole genome shotgun sequence.	-	mol_type: genomic DNA; note: contig: 365.NODE_89_length_296151_cov_49.273994; db_xref: taxon:287; isolate: 365; organism: Pseudomonas aeruginosa
NZ_FRRN01000050	331502	Pseudomonas aeruginosa	Pseudomonas aeruginosa isolate 364, whole genome shotgun sequence.	-	mol_type: genomic DNA; note: contig: 364.NODE_107_length_331444_cov_45.580627; db_xref: taxon:287; isolate: 364; organism: Pseudomonas aeruginosa
NZ_FRRO01000069	265236	Pseudomonas aeruginosa	Pseudomonas aeruginosa isolate 366, whole genome shotgun sequence.	-	mol_type: genomic DNA; note: contig: 366.NODE_130_length_265188_cov_57.639336; db_xref: taxon:287; isolate: 366; organism: Pseudomonas aeruginosa
NZ_FRRP01000017	246461	Pseudomonas aeruginosa	Pseudomonas aeruginosa isolate 368, whole genome shotgun sequence.	-	mol_type: genomic DNA; note: contig: 368.NODE_19_length_246401_cov_44.879692; db_xref: taxon:287; isolate: 368; organism: Pseudomonas aeruginosa
NZ_FRRQ01000054	404070	Pseudomonas aeruginosa	Pseudomonas aeruginosa isolate 369, whole genome shotgun sequence.	-	mol_type: genomic DNA; note: contig: 369.NODE_157_length_404014_cov_43.395901; db_xref: taxon:287; isolate: 369; organism: Pseudomonas aeruginosa
NZ_FRRR01000007	219055	Pseudomonas aeruginosa	Pseudomonas aeruginosa isolate 370, whole genome shotgun sequence.	-	mol_type: genomic DNA; note: contig: 370.NODE_9_length_219005_cov_48.981991; db_xref: taxon:287; isolate: 370; organism: Pseudomonas aeruginosa
NZ_FRRT01000090	219270	Pseudomonas aeruginosa	Pseudomonas aeruginosa isolate 371, whole genome shotgun sequence.	-	mol_type: genomic DNA; note: contig: 371.NODE_251_length_219222_cov_53.319874; db_xref: taxon:287; isolate: 371; organism: Pseudomonas aeruginosa
NZ_FRRU01000018	265218	Pseudomonas aeruginosa	Pseudomonas aeruginosa isolate 374, whole genome shotgun sequence.	-	mol_type: genomic DNA; note: contig: 374.NODE_24_length_265172_cov_59.812546; db_xref: taxon:287; isolate: 374; organism: Pseudomonas aeruginosa
NZ_FRRV01000044	404021	Pseudomonas aeruginosa	Pseudomonas aeruginosa isolate 377, whole genome shotgun sequence.	-	mol_type: genomic DNA; note: contig: 377.NODE_96_length_403971_cov_67.600151; db_xref: taxon:287; isolate: 377; organism: Pseudomonas aeruginosa
NZ_FRRX01000011	246422	Pseudomonas aeruginosa	Pseudomonas aeruginosa isolate 375, whole genome shotgun sequence.	-	mol_type: genomic DNA; note: contig: 375.NODE_12_length_246366_cov_59.692120; db_xref: taxon:287; isolate: 375; organism: Pseudomonas aeruginosa
NZ_FRRY01000005	315042	Pseudomonas aeruginosa	Pseudomonas aeruginosa isolate 378, whole genome shotgun sequence.	-	mol_type: genomic DNA; note: contig: 378.NODE_5_length_314982_cov_47.103973; db_xref: taxon:287; isolate: 378; organism: Pseudomonas aeruginosa
NZ_FRRZ01000032	404093	Pseudomonas aeruginosa	Pseudomonas aeruginosa isolate 379, whole genome shotgun sequence.	-	mol_type: genomic DNA; note: contig: 379.NODE_41_length_404033_cov_41.184837; db_xref: taxon:287; isolate: 379; organism: Pseudomonas aeruginosa
NZ_FRSB01000014	331701	Pseudomonas aeruginosa	Pseudomonas aeruginosa isolate 380, whole genome shotgun sequence.	-	mol_type: genomic DNA; note: contig: 380.NODE_15_length_331643_cov_43.011864; db_xref: taxon:287; isolate: 380; organism: Pseudomonas aeruginosa
NZ_FRTE01000042	200606	Pseudomonas aeruginosa	Pseudomonas aeruginosa isolate 411, whole genome shotgun sequence.	-	mol_type: genomic DNA; note: contig: 411.NODE_45_length_200554_cov_51.560978; db_xref: taxon:287; isolate: 411; organism: Pseudomonas aeruginosa
NZ_FRTF01000130	179191	Pseudomonas aeruginosa	Pseudomonas aeruginosa isolate 414, whole genome shotgun sequence.	-	mol_type: genomic DNA; note: contig: 414.NODE_142_length_179129_cov_37.144211; db_xref: taxon:287; isolate: 414; organism: Pseudomonas aeruginosa
NZ_FRTH01000051	179496	Pseudomonas aeruginosa	Pseudomonas aeruginosa isolate 412, whole genome shotgun sequence.	-	mol_type: genomic DNA; note: contig: 412.NODE_51_length_179440_cov_48.870209; db_xref: taxon:287; isolate: 412; organism: Pseudomonas aeruginosa
NZ_FRTI01000114	116749	Pseudomonas aeruginosa	Pseudomonas aeruginosa isolate 413, whole genome shotgun sequence.	-	mol_type: genomic DNA; note: contig: 413.NODE_119_length_116685_cov_37.022186; db_xref: taxon:287; isolate: 413; organism: Pseudomonas aeruginosa
NZ_FRTL01000030	243412	Pseudomonas aeruginosa	Pseudomonas aeruginosa isolate 418, whole genome shotgun sequence.	-	mol_type: genomic DNA; note: contig: 418.NODE_35_length_243358_cov_40.107082; db_xref: taxon:287; isolate: 418; organism: Pseudomonas aeruginosa
NZ_FRTQ01000009	181134	Pseudomonas aeruginosa	Pseudomonas aeruginosa isolate 422, whole genome shotgun sequence.	-	mol_type: genomic DNA; note: contig: 422.NODE_9_length_181090_cov_91.651176; db_xref: taxon:287; isolate: 422; organism: Pseudomonas aeruginosa
NZ_FRTU01000020	243369	Pseudomonas aeruginosa	Pseudomonas aeruginosa isolate 430, whole genome shotgun sequence.	-	mol_type: genomic DNA; note: contig: 430.NODE_21_length_243325_cov_47.233772; db_xref: taxon:287; isolate: 430; organism: Pseudomonas aeruginosa
NZ_FRTV01000159	107089	Pseudomonas aeruginosa	Pseudomonas aeruginosa isolate 426, whole genome shotgun sequence.	-	mol_type: genomic DNA; note: contig: 426.NODE_226_length_107045_cov_45.443233; db_xref: taxon:287; isolate: 426; organism: Pseudomonas aeruginosa
NZ_FRTY01000324	104054	Pseudomonas aeruginosa	Pseudomonas aeruginosa isolate 428, whole genome shotgun sequence.	-	mol_type: genomic DNA; note: contig: 428.NODE_465_length_104000_cov_38.202011; db_xref: taxon:287; isolate: 428; organism: Pseudomonas aeruginosa
NZ_FRUB01000150	112214	Pseudomonas aeruginosa	Pseudomonas aeruginosa isolate 431, whole genome shotgun sequence.	-	mol_type: genomic DNA; note: contig: 431.NODE_162_length_112164_cov_50.738686; db_xref: taxon:287; isolate: 431; organism: Pseudomonas aeruginosa
NZ_FRUC01000168	66310	Pseudomonas aeruginosa	Pseudomonas aeruginosa isolate 434, whole genome shotgun sequence.	-	mol_type: genomic DNA; note: contig: 434.NODE_174_length_66264_cov_41.498264; db_xref: taxon:287; isolate: 434; organism: Pseudomonas aeruginosa
NZ_FRUF01000109	181196	Pseudomonas aeruginosa	Pseudomonas aeruginosa isolate 437, whole genome shotgun sequence.	-	mol_type: genomic DNA; note: contig: 437.NODE_116_length_181146_cov_53.691921; db_xref: taxon:287; isolate: 437; organism: Pseudomonas aeruginosa
NZ_FRUH01000015	112205	Pseudomonas aeruginosa	Pseudomonas aeruginosa isolate 439, whole genome shotgun sequence.	-	mol_type: genomic DNA; note: contig: 439.NODE_16_length_112155_cov_47.781818; db_xref: taxon:287; isolate: 439; organism: Pseudomonas aeruginosa
NZ_FRUI01000005	200277	Pseudomonas aeruginosa	Pseudomonas aeruginosa isolate 440, whole genome shotgun sequence.	-	mol_type: genomic DNA; note: contig: 440.NODE_5_length_200221_cov_39.235199; db_xref: taxon:287; isolate: 440; organism: Pseudomonas aeruginosa
NZ_FRUV01000028	153895	Pseudomonas aeruginosa	Pseudomonas aeruginosa isolate 180.1, whole genome shotgun sequence.	-	mol_type: genomic DNA; note: contig: 180_1.NODE_28_length_153849_cov_57.545963; db_xref: taxon:287; isolate: 180.1; organism: Pseudomonas aeruginosa
NZ_FRUX01000012	218997	Pseudomonas aeruginosa	Pseudomonas aeruginosa isolate 241.1, whole genome shotgun sequence.	-	mol_type: genomic DNA; note: contig: 241_1.NODE_13_length_218953_cov_57.511055; db_xref: taxon:287; isolate: 241.1; organism: Pseudomonas aeruginosa
NZ_FRVC01000010	80497	Pseudomonas aeruginosa	Pseudomonas aeruginosa isolate 29.1, whole genome shotgun sequence.	-	mol_type: genomic DNA; note: contig: 29_1.NODE_10_length_80453_cov_60.877605; db_xref: taxon:287; isolate: 29.1; organism: Pseudomonas aeruginosa
NZ_FRVK01000028	113256	Pseudomonas aeruginosa	Pseudomonas aeruginosa isolate 412.1, whole genome shotgun sequence.	-	mol_type: genomic DNA; note: contig: 412_1.NODE_30_length_113210_cov_59.684330; db_xref: taxon:287; isolate: 412.1; organism: Pseudomonas aeruginosa
NZ_FRVM01000176	243537	Pseudomonas aeruginosa	Pseudomonas aeruginosa isolate 423.1, whole genome shotgun sequence.	-	mol_type: genomic DNA; note: contig: 423_1.NODE_233_length_243495_cov_49.259529; db_xref: taxon:287; isolate: 423.1; organism: Pseudomonas aeruginosa
NZ_FRVN01000016	200256	Pseudomonas aeruginosa	Pseudomonas aeruginosa isolate 413.1, whole genome shotgun sequence.	-	mol_type: genomic DNA; note: contig: 413_1.NODE_24_length_200214_cov_53.467678; db_xref: taxon:287; isolate: 413.1; organism: Pseudomonas aeruginosa
NZ_FRVO01000010	245866	Pseudomonas aeruginosa	Pseudomonas aeruginosa isolate 437.1, whole genome shotgun sequence.	-	mol_type: genomic DNA; note: contig: 437_1.NODE_12_length_245820_cov_56.060154; db_xref: taxon:287; isolate: 437.1; organism: Pseudomonas aeruginosa
NZ_FRVP01000003	213190	Pseudomonas aeruginosa	Pseudomonas aeruginosa isolate 60.1, whole genome shotgun sequence.	-	mol_type: genomic DNA; note: contig: 60_1.NODE_3_length_213130_cov_66.541870; db_xref: taxon:287; isolate: 60.1; organism: Pseudomonas aeruginosa
NZ_FRVT01000094	41071	Pseudomonas aeruginosa	Pseudomonas aeruginosa isolate 6-2, whole genome shotgun sequence.	-	mol_type: genomic DNA; note: contig: 6_2.NODE_102_length_41021_cov_44.059238; db_xref: taxon:287; isolate: 6-2; organism: Pseudomonas aeruginosa
NZ_FRWH01000098	40888	Pseudomonas aeruginosa	Pseudomonas aeruginosa isolate LRJ01.2, whole genome shotgun sequence.	-	mol_type: genomic DNA; note: contig: LRJ01_2.NODE_130_length_40838_cov_77.037560; db_xref: taxon:287; isolate: LRJ01.2; organism: Pseudomonas aeruginosa
NZ_FRWI01000355	40878	Pseudomonas aeruginosa	Pseudomonas aeruginosa isolate LRJ02, whole genome shotgun sequence.	-	mol_type: genomic DNA; note: contig: LRJ02.NODE_385_length_40826_cov_74.423386; db_xref: taxon:287; isolate: LRJ02; organism: Pseudomonas aeruginosa
NZ_FRWO01000156	65015	Pseudomonas aeruginosa	Pseudomonas aeruginosa isolate LRJ05, whole genome shotgun sequence.	-	mol_type: genomic DNA; note: contig: LRJ05.NODE_171_length_64977_cov_93.779694; db_xref: taxon:287; isolate: LRJ05; organism: Pseudomonas aeruginosa
NZ_FRWQ01000129	65015	Pseudomonas aeruginosa	Pseudomonas aeruginosa isolate LRJ07, whole genome shotgun sequence.	-	mol_type: genomic DNA; note: contig: LRJ07.NODE_151_length_64963_cov_81.092773; db_xref: taxon:287; isolate: LRJ07; organism: Pseudomonas aeruginosa
NZ_FRWS01000045	64620	Pseudomonas aeruginosa	Pseudomonas aeruginosa isolate LRJ06, whole genome shotgun sequence.	-	mol_type: genomic DNA; note: contig: LRJ06.NODE_50_length_64564_cov_74.510902; db_xref: taxon:287; isolate: LRJ06; organism: Pseudomonas aeruginosa
NZ_FUEJ01000078	155357	Pseudomonas aeruginosa	Pseudomonas aeruginosa isolate 30, whole genome shotgun sequence.	-	mol_type: genomic DNA; note: contig: 30.NODE_87_length_155303_cov_66.653732; db_xref: taxon:287; isolate: 30; organism: Pseudomonas aeruginosa
